# Supplementary material for: RYBP regulates selective genomic binding of TrxG and PcG components in embryonic stem cell fate control
Source: EMBO J. 2026 Apr 28;45(11):3808–32. doi: 10.1038/s44318-026-00788-y (PMC13226663; doi:10.1038/s44318-026-00788-y)
Supplement: Supplementary file 3 — Source data Fig. 1 [file 44318_2026_788_MOESM3_ESM.zip]

Archive with 29 entries (20 files):
- Figure 1/
- Figure 1/Figure 1A,1B,1I,1L,1M.xlsx
- Figure 1/Figure 1C/
- Figure 1/Figure 1C/merge.tif
- Figure 1/Figure 1C/RYBP.tif
- Figure 1/Figure 1D/
- Figure 1/Figure 1D/DPY30.merge.tif
- Figure 1/Figure 1D/H2AK119ub1.merge.tif
- Figure 1/Figure 1D/RING1B.merge.tif
- Figure 1/Figure 1D/WDR5.merge.tif
- Figure 1/Figure 1E/
- Figure 1/Figure 1E/DPY30/
- Figure 1/Figure 1E/DPY30/DPY30.tif
- Figure 1/Figure 1E/DPY30/merge.tif
- Figure 1/Figure 1E/DPY30/RYBP.tif
- Figure 1/Figure 1E/RING1B/
- Figure 1/Figure 1E/RING1B/merge.tif
- Figure 1/Figure 1E/RING1B/ring1b.tif
- Figure 1/Figure 1E/RING1B/rybp.tif
- Figure 1/Figure 1E/WDR5/
- Figure 1/Figure 1E/WDR5/merge.tif
- Figure 1/Figure 1E/WDR5/RYBP.tif
- Figure 1/Figure 1E/WDR5/WDR5.tif
- Figure 1/Figure 1J/
- Figure 1/Figure 1J/MERGE-cai.tif
- Figure 1/Figure 1K/
- Figure 1/Figure 1K/MERGE.NPAT+WDR5.tif
- Figure 1/Figure 1K/merge.RING1B+NPAT.tif
- Figure 1/Figure 1K/merge.RYBP+NPAT.tif
