# Supplementary material for: RYBP regulates selective genomic binding of TrxG and PcG components in embryonic stem cell fate control
Source: EMBO J. 2026 Apr 28;45(11):3808–32. doi: 10.1038/s44318-026-00788-y (PMC13226663; doi:10.1038/s44318-026-00788-y)
Supplement: Supplementary file 3 — Source data Fig. 1 [file 44318_2026_788_MOESM3_ESM.zip › Figure 1/Figure 1A,1B,1I,1L,1M.xlsx]

## Sheet: Sheet1
Figure 1A			Figure 1B			Figure 1I			Figure 1L				Figure 1M
WDR5 IP-MS	RING1B IP-MS		Protein	IDR percentage		Relative.RPKM.Nrg2	Relative.RPKM.Actr8		RYBP	WDR5	RING1B		RYBP+NPAT+WDR5	RYBP+NPAT+RING1B
C1QTNF7	3300001P08RIK		WDR18	2.78422		0.921875	60.0938		100	83.3333	0		0.53	0.0307
IGHG1	ACTL6A		HSPA8	20.4334		1.07812	57.6406		100	100	0		0.727	0.0734
CXXC1	AGRN		PCGF6	37.1105					71.4286	100	0		0.5369	0.076
NCOA6	AKAP8		SSRP1	39.6893					90	83.3333	11.1111		0.4541
MEN1	BCOR		CHD4	41.2565					84.6154	75			0.7984
KRT76	BCORL1		RIF1	43.2823
WBP7	BMI1		CBX3	47.541
SETD1A	CBX3		LUC7L2	53.3163
KANSL1	CHD4		MGA	53.8795
MBIP	CPSF6		L3MBTL2	87.1977
E2F6	CSNK2A1		RYBP	88.2
MLL2	CSNK2A2
YEATS2	DHX9
KANSL3	DNAJC13
RERE	EED
KAT8	FBRSL1
CSRP2BP	FPGS
PHF20	GLDC
KDM6A	HELLS
ZZZ3	HSPA1B
ATN1	HSPA8
MLL3	KDM2B
HCFC2	KIF2C
MGA	KTN1
MLL	L3MBTL2
KANSL2	LASP1
MCRS1	LUC7L2
KAT2B	MDN1
L3MBTL2	MFAP1B
PA1	MGA
TADA3	NPM1
PAXIP1	PCGF1
TFDP1	PCGF2
PCGF6	PCGF3
RING1	PCGF6
MBD3	PHC1
ZFP609	PHC2
SETD1B	PHC3
RNF2	PTBP1
KAT2A	PURA
CSE1L	RAD50
ASH2L	RBM25
RBBP5	RIF1
ZFP335	RSRC2
ZNF131	RYBP
TRIM21	SMARCC1
MTA2	SSRP1
BOD1L	TRIM28
HDAC2	TUFM
VPS53	USP7
GOLGB1	WDR18
GATAD2A	WDR5
ZNF592
MTA3
HCFC1
WDR82
SART3
CCDC101
HDAC1
CHD4
GATAD2B
CHMP2B
KIF21B
MTA1
ZNF532
ZNF143
OGT
ZFP296
BANP
ZFX
ZMYND8
XPO4
GM13646
RBBP7
STAG3
RBBP4
ZFP568
GTF3C1
NRF1
ASXL2
KDM1B
CBX3
ANXA2
SALL2
AHDC1
TMA16
ZFP281
SP2
RIF1
ZBTB34
NANOG
KAT7
SALL4
BRCA2
ATP5A1
ERO1L
CDKN2AIP
ZFML
AHCTF1
TET1
XPO1
ESF1
PRR12
ZBTB17
TCF7
ARID5B
ZFP217
GTSE1
ZFP462
ELF3
HIC2
GATAD1
SP3
ZFP655
TBX3
ZFP64
RDBP
EHMT1
ZBTB2
ATP6AP2
KAT5
RFC1
DDX18
KIF23
TADA2A
TUBA1C
GCN1L1
TAF9B
PARP2
SALL1
ZFP91
SP1
SSRP1
RBM14
TUBB5
RBM39
UTP15
SUPT16H
TADA2B
WIZ
PBRM1
DNAJB6
ZC4H2
EHMT2
CHD9
TUBA4A
ZFP106
CHD7
THAP11
ZBTB44
MUM1
DNAJC9
RSL1D1
NACC1
NUP133
SENP3
BRD7
PELP1
KANK2
TUBB4B
PATZ1
EMSY
ARID2
NBN
HIST1H4A
PHF10
ERF
HSPA1L
TXNIP
GABPA
ECT2
C130039O16RIK
BLM
KPNA1
TUBB2B
NUMA1
EP400
BAZ1A
TICRR
HSPA8
NUP43
RFX2
GM10257
GIGYF2
ING3
TAF1
ARID3A
TUBB4A
REX2
WDR18
DMRT1
MYSM1
SGOL2
TOP1
PRPF38A
NCOR2
VPS72
TEX10
FAM76B
MTBP
HNRNPUL2
COPG2
ZMYM2
H2AFZ
GM17067
PUM1
CCNB1
RYBP
TAF6
BRD8
TCERG1
NUP37
ZFP451
TAF7
UBC
1600027N09RIK
TOP2B
EIF2S2
KLF5
DNTTIP1
POLB
MORC2A
BAP1
LAS1L
LUC7L2
WAC
RBFOX2
API5
EIF4E
SEC23B
BEND3
LIN37
RFC3
EHD4
NUP107
ORC5
TRRAP
HNRNPC
HAUS5
DMAP1
CALD1
SHOC2
BRCC3
RACGAP1
CHD1L
LRRC40
ESPL1
TAF8
BRCA1
LIN9
RBM10
NOL9
CCT7
NUP50
HDX
CHD8
PHF12
CDK12
BRE
NUP98
CHAMP1
FRG1
ZSCAN21
LRRC57
NISCH
TPX2
FAM175A
DDX49
TBP
