# Supplementary material for: RYBP regulates selective genomic binding of TrxG and PcG components in embryonic stem cell fate control
Source: EMBO J. 2026 Apr 28;45(11):3808–32. doi: 10.1038/s44318-026-00788-y (PMC13226663; doi:10.1038/s44318-026-00788-y)
Supplement: Supplementary file 4 — Source data Fig. 2 [file 44318_2026_788_MOESM4_ESM.zip]

Archive with 5 entries (3 files):
- Figure 2/
- Figure 2/Figure 2D,2F/
- Figure 2/Figure 2D,2F/Figure 2D.tif
- Figure 2/Figure 2D,2F/Figure 2F.tif
- Figure 2/Figure 2E,2H,2J,2M.xlsx
