# Supplementary material for: RYBP regulates selective genomic binding of TrxG and PcG components in embryonic stem cell fate control
Source: EMBO J. 2026 Apr 28;45(11):3808–32. doi: 10.1038/s44318-026-00788-y (PMC13226663; doi:10.1038/s44318-026-00788-y)
Supplement: Supplementary file 4 — Source data Fig. 2 [file 44318_2026_788_MOESM4_ESM.zip › Figure 2/Figure 2E,2H,2J,2M.xlsx]

## Sheet: Sheet1
	Figure 2E				Figure 2H			Figure 2J			Figure 2M
	RYBP_RING1B	NPAT			RYBP+RING1B	RING1B at RYBP+STAT3		DOX-	DOX+		DOX-	DOX+
	5.97015	80			0.6113	0.0285		0.220616	4.05388		0.891636	21.3066
	2.56714	62.5			0.6569	0.0863		4.19766	4.45783		1.10836	18.9829
	6.34262	64.2857			0.638	0.0316		3.36588	4.84385
	2.87648	66.6667						3.13334	8.64397
	1.97006	60						5.28286	12.4221
		72.7273						5.28286	12.4221
		66.6667						4.4794	7.22184
		66.6667						2.87546	7.91817
								3.29731	5.93415
								1.82903	8.7425
								5.93576	8.07348
								3.32862	13.8465
								6.38296	13.576
								6.24433	9.71654
								5.35888	13.1551
								4.80436	12.1497
								3.07521	7.46167
								1.6099	3.16881
								1.36842	4.60732
								7.96305	9.82171
								5.08311	12.9022
								5.08311	12.9022
								0.840726	3.3087
								4.19617	6.32776
								4.19766	9.11221
								4.9415	8.53975
								2.5818	4.63728
								2.62354	5.45824
								2.6623	5.33033
								3.85482	2.95131
								0.912277	6.38414
								5.82694	10.5913
								5.82694	10.5913
								2.29709	8.30598
								2.72341	6.82933
								4.52859	7.56952
								5.53478	6.87659
								2.47149	19.3976
								0.864576	2.32125
								3.61333	3.62792
								1.61139	5.77717
								0.554521	2.69542
								1.84244	5.07814
								10.0768	14.7439
								3.91146	11.1743
								2.75174	8.20939
								2.75174	8.20939
								4.31543	8.49981
								4.45704	10.2941
								1.81114	11.3824
								1.99151	4.2408
								4.38698	6.24933
								4.3035	10.5274
								5.64061	9.78467
								5.64061	9.78467
								2.99769	7.89982
								2.44019	5.60532
								5.03093	6.12721
								2.73832	11.515
								3.59843	8.10936
								8.24626	9.53876
								8.24626	9.53876
								8.24626	9.53876
								2.66379	6.58416
								5.71067	8.90014
								5.06373	9.6016
								5.06373	9.6016
								5.57502	5.96914
								2.13312	8.49796
								3.02005	6.82101
								2.23299	6.2353
								3.06775	5.83041
								8.14192	5.89317
								3.75345	8.25408
								5.35739	8.24698
								5.6421	4.44752
								4.37505	13.1271
								6.91064	14.7161
								7.84528	16.4455
								7.84528	16.4455
								4.03071	9.62956
								7.05673	14.9144
								7.05673	14.9144
								2.30305	8.37314
								3.45383	2.94908
								5.96557	5.24653
								4.63741	8.18952
								2.17784	4.60674
								2.17784	4.60674
								4.24387	6.59471
								4.24387	6.59471
								3.37483	10.5976
								3.34352	4.2203
								4.58971	6.72342
								4.30499	5.02578
								4.25431	4.57758
								3.73407	9.90584
								3.73407	9.90584
								3.03198	4.9167
								4.35269	8.24851
								0.545578	3.89028
								7.26095	9.75749
								10.7267	9.50705
								7.55013	8.04354
								4.42872	4.90845
								3.83991	9.43916
								7.1253	8.31161
								2.18827	7.87027
								5.36335	9.7734
								7.98689	19.1753
								7.98689	19.1753
								7.98689	19.1753
								2.04368	5.59226
								2.53261	7.11292
								4.1276	9.71755
								4.1276	9.71755
								5.79862	16.2343
								5.79862	16.2343
								4.19767	11.2343
								0.144593	3.04412
								4.80138	3.73167
								6.74518	10.9324
								1.71276	7.45532
								5.17553	11.7463
								4.36462	11.1654
								4.36462	11.1654
								3.07372	4.42155
								2.17635	8.33173
								2.20616	5.88165
								6.19066	8.7517
								6.59463	11.1018
								3.66401	6.98458
								9.93069	12.8756
								9.93069	12.8756
								4.32735	8.41215
								6.45301	3.90867
								0.590297	3.49224
								3.68637	11.0082
								2.11672	4.19889
								7.15511	13.5281
								5.44832	9.24426
								5.79266	9.05082
								3.42551	14.258
								3.90699	7.08911
								2.5341	11.1935
								6.15488	7.88648
								6.05352	14.2881
								3.12291	9.2944
								4.35269	10.4365
								3.19595	10.0967
								5.47962	17.8537
								4.89827	20.6544
								4.89827	20.6544
								4.89827	20.6544
								7.37722	23.488
								2.15399	13.5779
								4.63741	15.5135
								4.96237	13.4773
								3.4434	7.76365
								4.13208	7.22433
								6.36209	6.12265
								10.202	19.6656
								10.202	19.6656
								10.202	19.6656
								2.73683	12.6173
								6.2965	13.3791
								4.63591	8.29603
								3.75047	5.54741
								1.13438	1.7209
								0.711039	8.4746
								14.2894	28.3701
								5.73899	15.176
								5.73899	15.176
								5.75688	12.7116
								6.77947	13.3427
								6.3919	17.1548
								3.64464	6.01591
								5.69875	11.4293
								3.05881	8.64013
								3.94127	5.76025
								5.51987	12.6802
								8.68601	12.2478
								2.49833	3.13726
								2.53261	7.88821
								1.9766	6.78211
								4.80138	7.86081
								3.24663	10.6434
								5.16659	15.7971
								5.16659	15.7971
								6.81971	11.7502
								5.8016	8.02532
								2.391	10.7996
								7.46666	16.1856
								5.36037	11.211
								2.03474	8.52358
								8.99308	11.1193
								6.19066	4.72305
								3.01111	14.531
								6.44705	12.6334
								9.45816	12.0111
								5.24857	8.09666
								4.39294	15.8746
								4.89827	10.107
								4.76113	11.3743
								2.89931	7.16558
								1.55325	12.3167
								1.50257	3.28887
								5.43341	11.561
								7.76181	10.2661
								4.48089	14.6859
								3.28837	5.24328
								4.20959	8.48034
								3.5388	6.73732
								4.66722	12.6087
								4.66722	12.6087
								9.00501	16.9315
								4.28412	9.91521
								2.76664	3.99738
								1.91548	3.0904
								1.49661	6.42083
								6.83462	10.692
								4.00239	6.02272
								4.73132	7.79253
								7.17747	11.565
								2.20765	2.94621
								5.99539	9.68021
								5.99539	9.68021
								5.86272	11.8038
								6.32482	20.0323
								2.39696	4.87988
								6.60804	8.83218
								4.91765	3.81524
								1.6412	4.27972
								2.96192	8.58285
								6.48432	8.73323
								4.44064	13.56
								3.47619	4.99416
								8.58911	10.5327
								2.61758	5.66546
								3.95022	10.2379
								2.18082	9.11906
								2.65634	9.86904
								4.62101	14.9275
								4.62101	14.9275
								3.7773	7.68971
								3.06328	6.68775
								4.30201	8.93641
								2.46702	3.68012
								4.56585	5.68741
								4.40934	9.14226
								4.23493	6.82327
								2.39547	6.38021
								4.24388	6.71978
								5.6585	12.5758
								5.61676	10.9894
								5.61676	10.9894
								8.33868	9.39626
								6.45003	8.5167
								3.33458	9.23909
								3.90252	11.0123
								5.67937	7.60838
								11.6897	13.0058
								8.34912	15.4069
								6.05501	17.6053
								9.06613	11.281
								6.51115	11.2667
								6.51115	11.2667
								5.11889	7.19687
								5.11889	7.19687
								1.31922	7.97736
								6.19215	10.3578
								3.28539	13.1784
								2.05411	9.84901
								2.9008	5.67995
								2.9008	5.67995
								2.92167	5.63782
								5.89104	13.6988
								3.59246	10.2155
								3.96959	5.17022
								6.33674	7.86653
								3.46874	7.22962
								3.74302	8.40754
								1.24916	3.58134
								3.17806	7.11661
								4.25878	8.33483
								5.75539	15.1923
								8.63234	10.3092
								2.67124	7.98221
								18.3484	25.7156
								18.3484	25.7156
								18.3484	25.7156
								18.3484	25.7156
								7.31462	13.645
								7.31462	13.645
								5.27988	9.93036
								4.24984	7.63419
								4.27816	8.11123
								2.25982	10.0913
								2.25982	10.0913
								8.38341	10.3252
								4.27071	3.2289
								5.52583	6.99733
								11.9833	10.1186
								7.22219	14.1693
								4.67616	9.50078
								3.22874	7.45297
								7.30716	5.21022
								1.0673	3.96723
								6.64829	11.6764
								4.16934	4.74093
								3.18552	10.8042
								3.52687	17.076
								3.52687	17.076
								2.03921	9.12035
								4.95939	11.0594
								10.5627	16.6136
								1.67996	4.66489
								0.877992	2.84125
								8.10764	6.00489
								4.77753	13.4906
								7.87211	10.4971
								5.86719	12.9611
								4.80287	18.2091
								4.80287	18.2091
								1.35798	5.58668
								3.9845	5.37945
								3.1885	5.99426
								3.36737	9.87042
								3.6178	7.97607
								4.22599	15.0931
								2.21808	7.69691
								2.06902	4.12948
								7.08952	12.5973
								6.27712	18.2212
								6.71537	16.5439
								3.04688	6.83747
								11.7418	14.8639
								2.69509	14.8508
								3.91593	16.3096
								6.65872	7.24863
								6.62742	12.1264
								6.62742	12.1264
								6.62742	12.1264
								3.40315	6.55043
								3.58054	12.093
								3.58054	12.093
								4.0337	5.27737
								4.18574	14.082
								4.87442	8.98824
								4.68213	9.85524
								1.8171	7.41682
								6.1683	8.88374
								6.02073	12.2365
								6.02073	12.2365
								4.45108	12.5867
								3.92935	10.7897
								1.90058	8.11191
								0.685698	4.99577
								4.05754	10.4674
								2.97981	6.39095
								4.89082	8.88145
								2.57584	3.93654
								3.13036	8.27021
								2.04815	5.85344
								5.90893	4.4296
								4.83715	9.88003
								1.98256	7.81879
								5.44087	7.65099
								5.53627	13.5953
								2.24342	11.2062
								3.90401	7.8785
								5.72856	9.44603
								4.78796	4.35798
								3.16166	10.7184
								3.0931	7.24979
								7.06567	14.1025
								7.06567	14.1025
								2.88738	4.16702
								7.05524	18.1702
								7.05524	18.1702
								5.14572	13.7719
								3.2839	16.5982
								2.66975	7.70218
								8.63383	15.679
								4.67765	16.4853
								5.9611	6.04743
								3.83991	10.9923
								2.44466	2.54765
								3.96065	4.95683
								4.86399	11.3077
								4.86399	11.3077
								0.733398	6.33053
								3.35992	7.96636
								3.90401	12.1089
								6.65723	12.1877
								8.8783	16.3131
								8.8783	16.3131
								2.16144	6.52178
								0.474026	3.81099
								1.9125	2.89035
								1.40717	5.70196
								1.40717	5.70196
								4.13506	4.81381
								4.99963	5.59911
								2.71	11.0471
								2.71	11.0471
								2.27473	3.20512
								4.48983	10.6476
								3.82202	4.66309
								2.36715	7.53693
								6.0565	10.0785
								3.92189	5.92733
								0.845197	2.71698
								0.888426	5.16908
								0.888426	5.16908
								3.1721	6.98948
								6.83611	3.4502
								6.61699	13.0253
								6.61699	13.0253
								2.08989	2.83221
								1.99449	2.45057
								1.34158	5.1331
								9.24798	9.57029
								3.12738	6.05328
								1.86629	7.46928
								3.00813	5.42636
								3.00813	5.42636
								3.28092	5.96055
								6.32929	11.4652
								5.25155	15.6463
								5.25155	15.6463
								5.25155	15.6463
								4.97578	11.5043
								6.5037	12.2327
								2.16144	6.31978
								6.61252	4.20146
								5.76285	8.57495
								4.94895	5.32832
								1.22233	8.0772
								4.71343	2.79287
								2.84863	9.53434
								2.84863	9.53434
								1.55624	10.138
								1.55624	10.138
								6.81226	15.0424
								2.62205	9.81331
								3.83395	6.87528
								2.27026	3.60355
								6.59016	5.70405
								1.06134	4.8735
								1.99151	8.2059
								1.99151	8.2059
								6.11017	8.59983
								3.05434	6.08307
								6.44407	6.87887
								3.34651	5.9324
								3.16614	3.29965
								1.92741	4.44217
								6.87189	5.88097
								7.70069	14.0924
								7.70069	14.0924
								4.29008	10.3798
								2.01237	5.83718
								7.08505	13.007
								5.15913	8.67672
								6.9181	13.6959
								6.9181	13.6959
								1.48469	5.08348
								4.00388	8.52543
								5.75241	11.6733
								5.75241	11.6733
								2.41187	4.01522
								6.49475	4.9195
								5.49751	7.10767
								1.50108	6.56971
								3.11844	7.57989
								6.37848	10.146
								3.38824	8.73423
								4.58821	6.56141
								1.65611	8.90118
								5.08162	6.15158
								2.57435	1.80022
								2.97981	5.30166
								3.40911	5.88964
								1.70977	7.04629
								3.68786	5.35477
								2.71	21.2308
								1.39077	8.03908
								0.626073	3.89457
								1.94977	3.3114
								1.23426	2.55937
								3.00067	5.70562
								5.90893	6.16087
								2.24194	8.06198
								1.57711	2.71964
								2.68168	7.21347
								2.86353	8.25884
								2.72192	6.46587
								5.0846	10.5698
								4.75517	16.0275
								5.03988	11.276
								5.03988	11.276
								8.29099	10.7427
								8.29099	10.7427
								3.17657	8.72766
								2.36715	3.56295
								0.907805	4.91729
								0.931655	7.30866
								4.98473	11.4948
								4.98473	11.4948
								2.66081	3.35189
								2.66081	3.35189
								2.65484	2.51298
								3.77283	7.20728
								2.84267	10.8693
								4.82374	5.60782
								12.0489	14.4997
								6.0416	8.2168
								5.27839	8.49865
								1.99598	5.83017
								6.26221	6.77292
								2.89633	5.55757
								2.89633	5.55757
								1.87374	6.08488
								5.19789	5.87863
								5.19789	5.87863
								4.30797	9.92632
								5.32609	10.8998
								7.82292	13.4343
								9.34338	9.76124
								9.34338	9.76124
								1.77685	6.34926
								5.63167	7.33584
								3.56265	4.03371
								4.96982	7.15838
								4.32139	6.87252
								1.69338	8.91342
								5.51689	16.2811
								9.69368	14.2277
								9.69368	14.2277
								4.79392	7.39827
								4.68958	18.2617
								1.65611	7.48302
								5.66297	7.68669
								5.86421	6.45707
								2.91571	12.4129
								2.91571	12.4129
								11.4035	15.4669
								11.4035	15.4669
								11.4035	15.4669
								4.57033	6.93706
								3.03943	7.02433
								6.38445	6.74632
								4.11568	20.0174
								4.6225	5.73919
								5.12187	12.3461
								3.38675	3.45894
								4.88038	10.0006
								4.88038	10.0006
								5.52136	6.67564
								8.40576	14.8268
								3.70128	8.26506
								1.72617	5.97122
								3.18551	6.70404
								5.63465	6.87695
								6.04756	7.57401
								1.22978	4.18751
								6.54394	10.3552
								3.93829	6.49664
								2.4074	7.04676
								2.47448	3.13918
								6.20259	8.61751
								6.20259	8.61751
								8.00777	11.8785
								1.29388	3.75093
								4.48387	7.48017
								6.25476	8.04388
								2.25386	5.53466
								3.90401	9.47189
								2.86801	4.80551
								2.84266	4.56538
								3.56563	4.12237
								4.16338	16.3718
								2.11076	7.28593
								2.11076	7.28593
								3.1408	7.52294
								1.83797	5.51224
								7.7141	11.4098
								7.7141	11.4098
								8.26862	8.08781
								4.70151	9.89128
								0.913768	4.01104
								0.970412	3.97824
								3.48663	3.53374
								1.94381	5.15644
								1.02557	2.43857
								0.714021	4.49247
								0.655885	3.67016
								4.51815	6.73245
								0.852651	1.80019
								1.88418	4.2218
								3.98748	4.10105
								4.6866	6.2376
								3.85035	7.49844
								3.85035	7.49844
								0.913767	5.46868
								6.97922	5.75992
								3.87866	4.55463
								3.93382	6.68255
								11.6136	22.6644
								11.6136	22.6644
								2.5505	7.23886
								5.2277	11.3194
								5.60931	12.6962
								5.60931	12.6962
								3.63867	5.49579
								8.23136	14.1232
								12.1369	18.1802
								12.1369	18.1802
								12.1369	18.1802
								12.1369	18.1802
								3.15868	3.91908
								3.65954	7.37711
								5.818	10.1336
								5.818	10.1336
								1.36991	5.03891
								6.73028	10.1949
								4.19617	9.06373
								4.27071	5.40087
								4.14847	5.17327
								5.34397	8.36082
								1.94977	6.76869
								6.6304	11.5267
								2.6772	7.05334
								3.38675	6.26835
								0.493405	1.59875
								2.98726	11.1624
								4.49728	14.3775
								4.49728	14.3775
								7.7782	15.4069
								4.60759	6.93905
								5.20683	5.26934
								5.83588	11.6458
								7.50541	14.4462
								2.49385	6.2079
								10.5821	12.3448
								0.0715511	4.88192
								1.31326	5.17631
								3.62078	8.33298
								3.34502	6.7375
								7.78267	13.961
								7.78267	13.961
								3.90699	9.09178
								2.10778	4.42948
								2.54603	7.76476
								1.93784	4.67261
								1.56816	6.62143
								3.05583	17.976
								4.92957	10.8296
								2.6936	7.44088
								1.62182	5.99551
								2.66528	7.14572
								7.55461	4.63997
								1.76195	4.21534
								6.18619	18.657
								6.18619	18.657
								2.24194	2.60121
								2.66826	2.63656
								3.94724	3.89339
								1.39525	8.32326
								2.18678	6.52783
								1.56667	7.13405
								3.8727	6.15233
								1.63822	13.1233
								1.60543	3.80664
								1.9602	3.26792
								4.32586	2.71468
								3.65358	10.35
								3.52091	7.99226
								6.52009	14.2852
								3.99643	15.2459
								3.99643	15.2459
								0.739362	4.59176
								3.33607	8.12808
								3.96214	3.6468
								3.82351	7.08005
								2.56391	14.6753
								7.85572	14.6529
								5.79117	12.7583
								3.20638	12.04
								1.92741	9.20156
								3.2347	11.1682
								3.2347	11.1682
								6.3114	13.9201
								10.1603	6.05415
								4.53753	4.41835
								2.06007	4.79287
								2.94403	9.26523
								5.13975	9.44482
								5.13975	9.44482
								1.67698	7.31987
								6.66618	9.35453
								6.66618	9.35453
								1.25811	5.27888
								3.97109	5.10478
								3.43445	5.07288
								5.80607	5.47804
								0.915258	2.01322
								7.12679	8.76791
								3.71768	7.55836
								5.40062	23.8644
								4.69852	12.4671
								4.18723	12.6997
								2.03175	9.48497
								5.31863	5.56944
								2.51025	6.00319
								2.34181	6.1173
								4.96535	9.01879
								3.58352	8.37951
								3.58352	8.37951
								6.8227	7.77612
								3.00664	8.16696
								5.49751	14.8364
								5.96706	17.1428
								3.18104	6.36238
								5.48708	12.9939
								5.48708	12.9939
								2.30902	5.66922
								0.652904	3.728
								3.74302	9.78511
								12.2099	14.6568
								3.82799	5.55676
								2.83223	9.32818
								4.93554	14.6409
								7.5233	10.5787
								4.64933	11.941
								1.91399	8.88878
								4.48983	5.36512
								4.17381	8.98336
								9.90387	16.6666
								4.33332	10.1021
								7.67833	10.798
								8.61445	19.1217
								1.90654	7.42715
								5.53478	13.6339
								5.83738	12.718
								1.52642	4.49469
								3.59097	9.54633
								8.94538	14.5074
								8.94538	14.5074
								1.14184	9.24347
								4.82225	13.1267
								4.82225	13.1267
								5.72707	13.2663
								3.18999	4.62677
								4.26922	7.54259
								4.21406	10.1567
								4.59865	13.1233
								4.59865	13.1233
								2.8844	8.10815
								5.14274	6.81416
								2.88589	7.81965
								3.04539	8.35512
								1.51152	2.90335
								2.6623	3.80789
								2.44019	5.00248
								2.44019	5.00248
								3.05881	3.66482
								4.04115	3.72195
								5.19342	8.25072
								2.30007	4.89612
								6.98369	11.9316
								6.98369	11.9316
								3.35396	9.82576
								4.23493	9.72393
								4.13804	9.10297
								6.12358	5.34424
								5.38571	11.5371
								3.03049	7.06638
								7.65597	14.6248
								6.41724	15.8672
								5.51093	13.1198
								1.76493	11.3885
								4.75069	11.1396
								4.75069	11.1396
								3.54774	17.6473
								4.68958	11.4997
								6.54842	7.86095
								4.3035	8.60154
								3.70277	6.56785
								2.74875	5.52662
								2.62503	4.72003
								5.82992	7.09073
								3.66401	19.6531
								3.66401	19.6531
								6.56333	8.53214
								5.37379	9.0272
								4.93852	8.63314
								5.21876	20.8036
								5.21876	20.8036
								4.13506	7.42231
								4.13506	7.42231
								5.48857	20.5444
								1.01513	6.04267
								1.26705	5.0689
								3.04539	10.0303
								3.04539	10.0303
								4.02028	15.5697
								3.99494	7.48392
								3.99494	7.48392
								6.25923	9.21136
								6.25923	9.21136
								1.85138	3.34998
								4.32884	6.29598
								8.31782	18.0543
								8.31782	18.0543
								4.35567	8.60545
								1.7053	5.13898
								2.37013	5.63111
								0.912277	7.87445
								3.99792	7.79473
								1.53984	4.43724
								5.0369	7.12506
								4.38251	7.17419
								2.95596	4.05134
								5.16509	5.18519
								2.33883	3.92896
								2.58776	6.66665
								2.58776	6.66665
								5.36186	16.0998
								5.36186	16.0998
								1.59052	2.51688
								6.58866	8.87562
								2.04964	3.9303
								2.7413	4.98757
								4.99069	5.81078
								2.96639	6.40593
								2.34181	4.4316
								1.0524	3.79669
								4.3035	4.35484
								5.01454	10.1948
								2.12715	4.114
								5.26646	7.70518
								3.89954	6.14187
								6.84357	16.3045
								6.84357	16.3045
								1.47723	3.54336
								5.38869	9.98345
								5.38869	9.98345
								5.23366	13.4467
								1.08817	3.17216
								3.12887	4.40208
								5.33056	6.20524
								2.62652	5.08549
								3.76836	10.2281
								6.7422	17.236
								6.7422	17.236
								6.7422	17.236
								6.7422	17.236
								1.90058	17.7001
								3.81755	18.3297
								1.39674	6.30484
								4.56585	11.8472
								2.0079	5.9747
								2.76068	7.06344
								3.44489	6.6481
								5.06969	11.9011
								6.53947	8.79103
								2.99173	9.82143
								5.88955	13.9562
								4.10823	10.4754
								4.10823	10.4754
								4.01133	11.1546
								5.50496	12.1084
								6.35016	16.4891
								6.62891	7.35238
								3.19595	7.97386
								1.27301	9.19463
								3.80413	6.61259
								3.80413	6.61259
								3.00962	7.46522
								2.92316	6.3553
								5.83887	15.0631
								5.83887	15.0631
								5.83588	6.8541
								1.6099	3.93806
								3.28688	1.46414
								5.72707	8.98144
								3.54327	12.0409
								5.82396	5.5419
								0.447194	5.41368
								5.34994	14.1913
								5.34994	14.1913
								3.9055	8.69484
								2.63547	9.3275
								3.49408	11.939
								3.91891	15.3345
								3.91891	15.3345
								6.52009	14.1153
								5.06224	14.9293
								5.06224	14.9293
								5.28584	14.355
								7.40554	12.9723
								7.40554	12.9723
								7.40554	12.9723
								9.83828	14.9937
								9.83828	14.9937
								9.83828	14.9937
								7.98988	26.1377
								3.78625	6.39399
								8.20155	17.4909
								3.30924	7.01412
								4.26176	8.22142
								6.47687	13.4043
								5.3708	14.0781
								3.35545	10.6137
								3.35545	10.6137
								5.81949	19.4602
								5.81949	19.4602
								3.85929	7.29606
								3.85333	11.4898
								1.58307	6.07906
								2.70105	5.48298
								4.06649	3.15723
								6.00582	10.5945
								6.00582	10.5945
								6.00582	10.5945
								3.28837	8.61665
								9.69368	8.72686
								1.67102	6.193
								1.6263	4.53041
								2.64143	8.33336
								4.27518	6.7304
								6.5037	6.64427
								2.00641	4.36727
								2.3433	5.79782
								3.52091	5.34981
								3.05136	4.68671
								6.96729	7.03015
								6.96729	7.03015
								1.55922	5.57082
								4.30648	9.80156
								4.70896	5.42242
								3.37483	5.50684
								5.93427	7.88265
								3.18999	9.50049
								5.10547	18.135
								7.19685	13.6301
								7.19685	13.6301
								10.36	9.6294
								10.36	9.6294
								8.8619	9.44801
								3.43445	3.39119
								5.50795	8.34678
								5.50795	8.34678
								4.22301	10.7524
								6.4083	13.082
								6.4083	13.082
								3.70426	13.2954
								3.70426	13.2954
								2.80838	8.07377
								2.80838	8.07377
								2.80838	8.07377
								5.18149	10.9851
								4.35865	9.57804
								4.17382	11.747
								4.17382	11.747
								3.13781	5.08427
								4.11717	6.13777
								5.81949	10.5747
								5.81949	10.5747
								1.33115	11.2178
								5.85377	8.80138
								2.21958	6.62057
								0.834763	6.20682
								5.47366	6.81625
								4.9892	12.1136
								1.65611	5.15167
								3.24514	2.79845
								7.42045	22.223
								7.42045	22.223
								2.82478	5.8942
								4.25431	10.3416
								0.994262	6.88955
								6.07439	4.44776
								3.51495	6.44718
								6.38892	14.1142
								4.01133	13.5239
								6.11017	13.9869
								6.43662	7.80135
								4.80883	8.35275
								4.38847	10.5329
								4.38847	10.5329
								2.63994	4.74881
								1.96766	6.78873
								2.87844	4.09617
								1.64567	3.8989
								3.62227	4.70339
								3.62227	4.70339
								3.62227	4.70339
								5.14273	5.96081
								3.36887	4.05291
								4.19021	9.90322
								4.90274	11.2278
								4.90274	11.2278
								3.48364	6.98343
								5.11143	8.79275
								2.24492	7.82424
								1.56369	5.70202
								0.556012	3.58649
								2.59075	6.48634
								2.74727	9.06038
								6.59016	11.1994
								4.89082	5.94798
								3.74003	6.56347
								4.59418	5.43678
								4.29009	7.98249
								4.57629	8.23716
								5.18149	13.2648
								2.61012	6.52818
								5.02647	10.4985
								4.20363	5.51776
								1.34755	6.34795
								3.77432	8.61479
								2.89931	8.90826
								2.86353	11.3309
								5.70918	4.76472
								2.44765	5.91787
								2.3105	7.4728
								2.3105	7.4728
								3.99792	6.17223
								3.506	8.01052
								3.71917	4.45835
								3.94426	10.1206
								3.21384	4.09432
								2.74428	8.28409
								2.74428	8.28409
								3.61333	6.55832
								1.65164	8.691
								2.96639	10.2151
								7.65448	6.03743
								3.41657	10.8466
								4.22599	6.47131
								3.99643	5.04518
								3.19595	14.2217
								2.50727	7.67753
								4.98324	10.0832
								0.357756	8.01816
								5.99688	13.0009
								5.99688	13.0009
								5.99688	13.0009
								14.0702	34.2765
								2.00045	10.7365
								2.00045	10.7365
								3.71619	3.80268
								5.8657	10.8884
								4.21555	10.7228
								4.13059	12.7098
								1.31624	4.89604
								4.13804	7.88462
								5.02646	13.1233
								3.06626	8.00955
								3.48364	10.7978
								1.68294	7.61033
								2.93211	3.247
								8.29844	23.4265
								5.61527	9.24494
								3.12887	4.63884
								2.25237	5.49235
								3.1244	10.2109
								1.0196	2.85849
								3.13334	5.38145
								2.9485	5.88933
								2.17337	8.36783
								5.28136	10.413
								5.28136	10.413
								4.9892	7.73852
								4.9892	7.73852
								0.824328	4.80079
								3.82947	9.54587
								3.82947	9.54587
								2.84416	10.4106
								4.62399	3.59886
								6.52606	8.36709
								3.66252	6.57078
								5.12038	10.0176
								3.82948	7.83987
								3.82948	7.83987
								1.59201	3.94041
								4.42126	8.52976
								4.42126	8.52976
								4.16785	12.5846
								6.35314	6.97605
								0.702095	5.76808
								2.87993	10.145
								3.81755	10.6933
								3.09608	8.16419
								1.22531	3.84983
								5.09205	7.99276
								1.10904	5.42098
								3.37483	6.39034
								4.13059	13.0056
								4.4943	10.4536
								4.42872	10.7478
								7.12083	13.4088
								3.92786	4.55443
								6.38296	6.41078
								6.46941	7.21716
								9.08103	17.2075
								9.08103	17.2075
								5.65254	15.2274
								8.76054	18.1406
								6.75711	11.5586
								2.75919	8.26627
								7.33995	8.97943
								2.24044	10.2506
								2.85608	6.97105
								2.56689	7.93149
								6.51264	13.1787
								3.62973	6.76467
								3.86376	3.19863
								2.84714	4.24614
								3.4598	3.69192
								4.64337	6.47925
								5.6108	6.98516
								5.75092	9.25597
								5.81055	17.6464
								1.74555	7.27426
								3.64165	11.5553
								3.64165	11.5553
								1.83648	8.32269
								2.96341	4.42076
								3.70277	5.64735
								7.64255	12.302
								1.60841	4.60766
								3.26899	12.0648
								0.454647	2.81636
								3.75345	12.9478
								1.61735	8.29774
								3.82649	7.7394
								1.45636	5.22404
								4.28263	5.54641
								2.29262	5.34042
								2.37162	9.47082
								4.63144	10.72
								6.23538	12.7484
								2.00045	5.8428
								3.72513	9.59293
								2.90229	10.1656
								2.79497	4.8335
								5.101	8.57769
								5.101	8.57769
								1.51599	8.83039
								3.82351	7.30086
								9.86958	11.3369
								5.92831	14.678
								5.92831	14.678
								4.78051	9.88115
								3.28539	8.00184
								1.1001	3.3987
								7.173	8.28615
								1.73213	6.90392
								3.63271	7.39791
								3.41954	9.81549
								3.41954	9.81549
								1.7381	2.56144
								5.53031	15.6043
								4.90125	8.6098
								4.90125	8.6098
								1.52791	5.08964
								8.29844	20.727
								4.31692	15.5407
								4.80287	15.2185
								5.42745	11.7057
								2.95744	9.92014
								5.27839	13.9413
								3.7773	10.8519
								2.49236	3.1914
								2.97981	5.67681
								2.42529	4.42698
								2.81285	8.51891
								2.73683	9.6425
								3.53284	8.76939
								4.57331	10.2318
								7.00456	7.26847
								3.48066	8.49324
								9.21966	10.8979
								7.04182	10.9015
								1.60394	4.51005
								1.71723	8.96172
								5.35441	9.1619
								1.6576	8.22893
								1.88418	5.78937
								2.00641	6.11117
								2.88142	8.68138
								2.69658	5.75021
								3.80264	8.44704
								3.45383	5.36943
								6.79735	11.3525
								6.79735	11.3525
								2.90825	6.92945
								12.0996	19.9947
								12.0996	19.9947
								12.0996	19.9947
								1.14482	7.42708
								1.51152	5.37371
								5.10547	5.46636
								5.10547	5.46636
								4.45704	16.6382
								2.4223	5.72905
								2.4223	5.72905
								7.50541	9.67556
								1.72319	5.26153
								3.29135	9.5731
								3.26303	9.85516
								4.77157	5.63962
								9.39406	7.69583
								2.78602	6.65103
								5.71216	7.45315
								9.52673	16.9518
								9.52673	16.9518
								9.52673	16.9518
								9.52673	16.9518
								3.24216	8.8668
								3.82351	10.7402
								5.20236	7.23942
								1.93486	6.88066
								3.70575	14.272
								3.13334	4.22594
								6.62295	17.0705
								6.62295	17.0705
								4.98026	7.5345
								3.31073	6.95907
								3.10353	5.42386
								3.37334	13.6828
								0.883955	5.85301
								2.61609	7.65026
								3.69383	7.98406
								3.59693	7.46255
								6.69748	15.4347
								4.26624	8.84653
								2.91123	7.25542
								2.91123	7.25542
								2.9321	8.36645
								4.81181	10.641
								1.54133	8.01412
								5.29031	18.1064
								5.29031	18.1064
								5.08907	16.2732
								6.0729	10.1807
								6.45003	7.13817
								1.80667	3.19022
								2.53559	7.32434
								2.53559	7.32434
								6.68556	17.2553
								4.80585	23.7081
								4.80585	23.7081
								4.3035	10.7012
								2.18827	5.59895
								3.73854	6.42897
								5.98495	8.42233
								4.1917	6.36553
								4.38549	14.2972
								4.95342	8.36179
								4.98025	8.02916
								10.7222	17.6836
								10.7222	17.6836
								3.98003	9.79076
								1.63077	8.98157
								7.73795	8.69494
								7.73795	8.69494
								7.73795	8.69494
								6.62593	15.0929
								1.46531	3.44462
								1.23127	4.07719
								7.0761	12.8084
								3.66252	6.03548
								4.78647	10.3114
								6.70195	21.1312
								6.70195	21.1312
								6.70195	21.1312
								4.67915	7.12326
								5.03392	11.3495
								2.34926	8.72471
								3.07223	13.8084
								3.78476	9.60771
								5.3872	8.83658
								3.51942	11.2566
								5.46621	6.91773
								12.8434	17.6338
								7.24902	7.70625
								3.77879	10.9814
								3.11098	7.76085
								3.11098	7.76085
								5.98644	9.06047
								7.51138	14.438
								7.51138	14.438
								7.22219	11.4227
								5.51987	7.24461
								2.42081	3.00676
								3.3152	3.49796
								7.23859	8.19891
								1.87822	5.51976
								5.80757	7.78439
								5.10845	11.3179
								3.0767	4.12268
								4.49132	16.5076
								4.49132	16.5076
								5.03243	3.13889
								3.16316	3.7861
								3.20042	9.41992
								3.29731	6.04217
								4.35567	1.84221
								2.93658	6.53709
								4.02475	4.48604
								2.97086	6.09035
								2.46404	2.57033
								2.09138	6.93445
								6.69003	15.6764
								6.69003	15.6764
								5.19193	12.5319
								6.42469	15.4727
								6.42469	15.4727
								4.36462	5.57498
								2.09734	11.182
								6.11315	18.8091
								6.11315	18.8091
								6.11315	18.8091
								2.35224	4.01844
								5.76881	7.16492
								7.81696	12.5635
								8.30291	11.3736
								6.46643	11.6527
								6.46643	11.6527
								6.46643	11.6527
								4.60163	16.8373
								8.60551	12.9197
								4.44511	7.91098
								2.24193	6.94976
								3.55669	10.5664
								1.18805	7.05527
								2.49236	9.68313
								5.1964	15.3572
								2.44317	4.76235
								3.67296	6.45587
								2.61609	8.06886
								2.42827	6.26679
								4.32288	6.58191
								9.03929	13.6342
								2.90825	8.64006
								3.77581	9.26313
								3.82649	5.82493
								3.15719	10.57
								2.69807	8.5116
								3.23173	6.25991
								6.46941	9.60086
								3.10055	7.073
								5.87315	13.994
								3.12887	5.66916
								3.45085	6.07943
								2.86801	6.33108
								4.39592	12.216
								2.10181	5.6317
								4.76411	12.8221
								3.22129	4.89781
								5.30522	7.40004
								8.93644	15.0958
								2.41485	9.40686
								1.31177	3.12088
								3.20042	4.78496
								2.13759	7.95021
								2.33137	5.95316
								2.26578	6.76922
								6.535	10.6509
								0.800477	3.05478
								2.28964	4.56298
								4.81926	10.4514
								4.81926	10.4514
								4.76262	5.42187
								4.3035	13.4881
								4.3035	13.4881
								3.54625	5.95835
								3.01707	2.85594
								0.357755	2.74916
								3.79817	4.86307
								3.02452	8.09654
								3.02452	8.09654
								1.94679	3.14536
								5.70024	10.3456
								5.70024	10.3456
								4.54946	11.624
								2.59075	14.5497
								1.85138	12.2365
								3.36141	5.14937
								2.39398	11.1847
								2.3597	8.57064
								4.51517	5.5666
								1.52791	10.1224
								3.04837	7.76541
								0.909295	2.64925
								1.8335	4.66493
								2.44317	7.76778
								2.09734	3.69771
								3.47023	5.47394
								3.16614	5.06177
								7.32355	5.10171
								6.51264	10.6856
								2.19423	4.21201
								4.2722	8.01355
								3.27943	6.62692
								4.89082	12.0311
								4.0009	7.36497
								2.82329	5.92919
								6.86593	10.1256
								6.86593	10.1256
								3.49855	11.5049
								5.65552	11.3066
								5.65552	11.3066
								3.97854	9.96575
								3.46725	5.40441
								3.69979	6.44432
								2.5669	2.38842
								4.56138	7.52083
								4.23642	7.7946
								1.04942	4.78282
								4.36611	10.0289
								4.07692	5.23009
								4.10525	6.476
								3.83395	3.91711
								4.45107	3.74289
								4.58523	8.73233
								1.65462	3.42176
								4.10823	10.3227
								5.12336	8.64358
								3.81606	5.5949
								5.27839	6.87457
								1.71275	3.65873
								1.99449	4.50806
								1.99001	8.66608
								3.71768	5.3034
								4.01879	8.01322
								6.28159	6.81175
								4.74473	9.97077
								3.30179	13.2186
								5.99688	16.7999
								3.87867	10.535
								6.70493	12.332
								4.43617	14.2762
								4.29158	22.2838
								6.01774	14.4135
								3.07074	13.3808
								5.17404	9.37151
								4.27667	8.07837
								1.91846	10.3677
								4.59418	5.56447
								1.01066	4.35898
								1.17314	4.75586
								7.80652	7.04111
								0.773647	17.7484
								2.04964	2.98465
								8.17173	14.7809
								3.90848	3.54345
								1.82902	6.63325
								1.82902	6.63325
								0.548559	3.18835
								6.46047	10.0403
								1.12693	5.17808
								2.16591	3.95558
								2.37311	4.00718
								5.85378	5.85089
								4.26326	6.24936
								4.26027	3.48755
								3.03943	5.65862
								4.64635	8.82516
								6.95536	9.917
								2.27622	7.83081
								1.08668	4.29727
								4.89678	10.5579
								6.83313	17.6856
								6.83313	17.6856
								7.83932	9.79645
								7.83932	9.79645
								7.83932	9.79645
								7.83932	9.79645
								8.19111	12.4291
								8.19111	12.4291
								3.16017	6.64968
								5.23963	9.53684
								4.07245	6.84233
								5.37826	11.9214
								2.97533	4.85028
								1.45487	10.3452
								6.04458	11.1393
								2.11523	6.19486
								2.65335	4.75582
								3.41358	5.68281
								3.41358	5.68281
								2.6295	5.799
								2.92912	7.6185
								7.46516	11.0378
								6.81524	7.84939
								3.86674	5.62236
								6.55736	6.94215
								8.51607	17.322
								2.49982	4.74982
								2.49982	4.74982
								5.99986	14.9693
								5.99986	14.9693
								4.05754	10.1262
								4.64337	11.3613
								1.76493	5.36545
								3.88314	13.4765
								4.15145	8.1974
								3.89954	7.00915
								5.60931	11.1274
								4.82672	18.1621
								4.82672	18.1621
								4.82672	18.1621
								4.85504	6.08327
								3.38824	8.5089
								1.41313	4.48545
								5.73899	8.23814
								5.25006	6.2082
								3.92786	7.94267
								5.4036	4.99253
								5.18746	12.501
								5.3231	9.59843
								4.22599	8.80755
								5.04435	5.59534
								2.78155	4.93302
								6.50221	6.30787
								7.56653	11.2106
								7.56653	11.2106
								1.434	4.05658
								3.1557	7.15117
								2.18827	3.06898
								3.71022	10.3873
								8.59508	11.9907
								3.19297	7.17806
								5.54968	12.1041
								5.54968	12.1041
								8.07484	8.65146
								7.6038	9.85608
								7.48902	9.739
								8.03012	13.9451
								3.92935	11.972
								5.22472	9.47706
								4.96982	10.38
								1.8484	7.45326
								0.888426	8.0382
								4.78051	9.49736
								4.78051	9.49736
								2.37609	7.04114
								2.37609	7.04114
								4.62697	6.80992
								6.31737	4.78165
								3.39718	12.2729
								7.24306	19.4844
								5.22919	16.113
								6.20855	10.2667
								6.20855	10.2667
								6.20855	10.2667
								5.38571	10.3072
								5.38571	10.3072
								3.9696	11.3222
								5.20385	16.0029
								5.20385	16.0029
								4.85504	16.3542
								4.85504	16.3542
								4.64933	9.53717
								4.86398	10.5137
								5.16361	13.3987
								1.9453	8.19403
								2.07498	5.66089
								5.91191	14.5819
								5.91191	14.5819
								3.78475	5.2363
								1.04047	1.26869
								8.56377	6.42204
								5.29627	10.513
								2.34926	5.99929
								4.83715	5.66085
								2.61758	7.6546
								2.29262	6.4958
								4.46897	10.441
								3.59097	4.19944
								7.07014	12.0764
								4.31692	8.11036
								5.80757	10.9176
								6.94344	10.0101
								4.08736	6.50361
								4.97578	4.96191
								4.41083	13.6499
								4.41083	13.6499
								4.36015	7.77239
								1.72915	8.61499
								2.81881	3.89724
								1.85735	3.25038
								5.61974	11.3749
								5.61974	11.3749
								5.61974	11.3749
								6.27414	10.5427
								3.81904	5.73694
								3.15272	4.83931
								4.86995	10.8193
								3.24365	8.07784
								5.64806	13.2458
								5.64806	13.2458
								3.54923	3.41355
								4.47343	5.93341
								2.23597	4.8509
								9.99629	10.6663
								5.22472	7.28426
								1.66505	5.98932
								4.66126	9.95407
								4.66126	9.95407
								4.11419	2.37068
								2.60863	9.3185
								2.55348	4.80552
								2.21659	4.75104
								3.01558	5.15549
								3.24961	4.77001
								4.19319	8.14852
								4.19319	8.14852
								2.9962	3.96216
								4.38102	1.70672
								4.38102	1.70672
								4.50325	8.02564
								4.50325	8.02564
								4.50325	8.02564
								6.08184	8.29793
								3.29731	4.83208
								7.93174	16.3803
								7.93174	16.3803
								2.61012	7.69714
								10.0529	6.5913
								2.69658	5.86674
								7.53821	14.6418
								7.53821	14.6418
								5.05479	7.53315
								5.18745	5.65855
								2.97682	5.95344
								2.5669	4.40811
								1.78878	6.93398
								3.47321	12.9597
								3.16018	4.43767
								1.80517	7.10294
								5.7226	16.6258
								4.89678	11.6432
								4.89678	11.6432
								4.27071	5.31035
								9.00501	22.3762
								9.00501	22.3762
								9.00501	22.3762
								4.86548	8.73203
								10.7312	11.2873
								3.10055	6.56586
								7.53672	11.603
								5.66893	6.65189
								9.54015	13.9683
								5.36484	7.95766
								5.36484	7.95766
								4.03816	9.87641
								3.64314	19.2042
								5.20236	10.1328
								3.61333	7.17745
								1.53239	8.98083
								1.53239	8.98083
								2.7741	6.82044
								5.14274	10.9635
								3.86972	6.54512
								4.83865	7.43691
								0.547068	3.08642
								4.21853	8.20298
								4.21853	8.20298
								4.32884	6.46129
								2.82031	7.75865
								2.8367	10.1027
								2.60267	10.6652
								6.53798	9.75714
								7.31312	11.7034
								6.83611	15.7787
								6.83611	15.7787
								6.83611	15.7787
								7.19834	10.4832
								4.18723	9.14593
								4.86995	15.7593
								4.86995	15.7593
								4.86995	15.7593
								8.34763	19.0539
								6.49773	17.5646
								6.49773	17.5646
								4.6061	16.6936
								4.64337	5.66603
								6.49773	13.764
								6.49773	13.764
								5.29329	11.8943
								5.29329	11.8943
								5.29329	11.8943
								5.29329	11.8943
								6.95238	11.7771
								0.916749	4.64462
								2.92316	4.73521
								2.02579	9.78768
								4.44809	3.18197
								6.02818	10.7667
								5.12485	16.7719
								5.12485	16.7719
								1.75151	8.62878
								3.17806	7.89944
								5.77626	4.7553
								4.08885	6.46188
								4.09034	7.30269
								2.12417	11.0396
								5.8508	12.3256
								5.8508	12.3256
								3.029	5.76532
								3.24961	11.2279
								8.9737	13.3793
								3.27644	4.16142
								4.5271	15.7531
								5.44385	8.42397
								3.94873	11.2313
								4.17978	14.7262
								5.34099	8.62747
								5.34099	8.62747
								9.09594	15.5801
								3.02005	15.8252
								9.70412	18.0038
								9.70412	18.0038
								4.01581	15.8457
								4.15891	13.0949
								4.15891	13.0949
								5.57503	7.13174
								2.76068	10.4016
								5.69875	9.43728
								3.09607	7.23956
								1.42357	7.88734
								7.6351	14.0946
								7.6351	14.0946
								7.96155	17.3808
								7.96155	17.3808
								4.26326	7.73954
								1.81263	5.88718
								2.90825	8.28285
								1.71424	7.09242
								4.22748	6.41935
								10.5732	14.7016
								4.60908	11.1256
								0.912277	3.86122
								3.87121	13.3268
								3.87121	13.3268
								7.86615	10.6304
								7.86615	10.6304
								2.28069	7.38561
								2.05113	7.77182
								3.69681	2.26125
								1.15972	3.82388
								2.08244	8.5053
								4.0486	6.75163
								1.0196	7.18088
								4.74026	5.45768
								3.74898	7.72627
								4.6061	7.37626
								7.58143	7.80269
								7.58143	7.80269
								3.35694	5.55692
								1.3863	3.59905
								6.15041	6.16916
								3.56265	6.54617
								2.00939	3.83308
								3.71619	8.6674
								5.07864	8.85359
								5.07864	8.85359
								2.49684	6.63811
								3.75345	8.9923
								2.43572	6.96583
								2.65485	9.32686
								3.96661	5.74786
								1.02855	10.9297
								4.50623	4.65976
								0.673773	2.09591
								0.655886	3.33932
								3.32862	6.59224
								3.32862	6.59224
								2.50131	9.78847
								2.36417	5.32124
								4.57927	7.67599
								4.57927	7.67599
								2.31945	4.75734
								7.54566	12.6389
								3.41955	8.16392
								1.32817	3.32494
								5.31714	9.35002
								5.31714	9.35002
								3.44191	6.50207
								3.44191	6.50207
								6.16085	13.0752
								4.49281	5.59782
								4.065	14.3351
								0.934636	11.1085
								4.20363	17.2687
								2.46255	5.00548
								5.66744	9.61242
								5.66744	9.61242
								3.64911	8.75136
								2.65634	5.70345
								3.78029	11.4469
								7.33995	12.0333
								3.54923	4.90441
								4.71343	4.19065
								2.57882	16.2757
								6.47389	5.82154
								3.27346	4.94314
								2.90826	6.82854
								1.45934	5.00404
								2.87844	8.86655
								3.35098	5.66626
								2.34926	9.30235
								2.34926	9.30235
								2.39995	4.00472
								10.2825	14.4766
								10.2825	14.4766
								3.18104	6.40301
								2.66528	4.8217
								4.42424	7.7125
								4.42424	7.7125
								1.28196	4.6346
								8.91258	14.9114
								8.91258	14.9114
								4.43915	4.95748
								5.06522	8.6613
								4.58523	14.2753
								2.01983	9.38191
								1.67847	7.89612
								3.43147	3.60572
								2.3269	4.93501
								1.03004	7.00028
								1.70232	7.80241
								4.06649	10.4158
								1.4817	5.72374
								3.04689	5.20227
								2.45212	5.43681
								7.7931	6.86552
								6.01626	9.13913
								1.15078	5.31903
								3.13483	10.8206
								3.13483	10.8206
								8.15086	12.7251
								8.15086	12.7251
								8.15086	12.7251
								3.47023	9.83003
								2.54305	4.75733
								3.11098	4.2261
								1.12991	7.41033
								1.12991	7.41033
								1.95573	5.91685
								6.26519	8.02587
								7.86764	14.1503
								7.86764	14.1503
								6.7899	11.3067
								7.29225	15.5535
								3.66401	7.9051
								2.91273	6.81038
								2.50578	10.9133
								5.16062	6.5273
								6.06843	5.97482
								2.5669	3.73887
								2.27324	5.36864
								1.8961	4.44091
								2.11821	5.65295
								2.78453	3.49618
								2.45212	2.85327
								3.35843	7.70293
								2.82478	5.53643
								2.82478	5.53643
								3.86227	5.90758
								3.16912	5.24207
								1.47872	6.83071
								4.31245	5.37893
								2.37311	5.30223
								2.37311	5.30223
								5.18596	11.1101
								5.18596	11.1101
								1.12693	9.22436
								3.24067	8.90281
								2.17038	4.98767
								8.64725	17.299
								8.64725	17.299
								1.63375	11.355
								2.03474	3.48598
								8.14341	19.8684
								3.47768	11.4693
								7.094	15.5662
								4.00686	4.3732
								5.23515	22.3873
								5.23515	22.3873
								2.96341	7.34012
								1.20444	3.73429
								1.02557	3.84664
								5.29627	9.92694
								5.70769	6.53913
								4.6702	8.47327
								2.89484	7.33917
								6.66916	8.02324
								6.66916	8.02324
								5.1159	4.30765
								2.48491	5.92517
								2.6772	5.52586
								4.05307	11.6065
								6.76903	7.43597
								5.40211	5.78193
								5.50049	7.54291
								8.15385	3.14003
								6.57674	11.3232
								0.563466	3.38481
								2.41783	9.37877
								5.04733	6.39084
								2.19871	4.27513
								5.46024	8.30367
								6.4083	15.9089
								6.55885	11.1338
								1.56369	7.82364
								3.37334	8.23844
								2.27026	9.75015
								4.55542	8.22808
								3.67594	4.27409
								1.97213	6.48078
								3.71768	5.69093
								1.56518	6.14898
								1.89909	5.36388
								3.84885	8.299
								4.19915	6.36158
								3.91593	7.48445
								3.62824	3.68134
								5.9134	6.45728
								0.816875	6.16713
								3.31669	7.70613
								8.42515	14.2495
								3.06924	6.70093
								2.67273	5.73749
								2.59969	5.96797
								4.13059	6.8205
								3.11695	8.62441
								5.87166	5.23122
								5.78073	5.89393
								4.67169	6.41787
								6.95983	8.00037
								2.33435	9.46
								2.33435	9.46
								1.75598	5.96814
								1.23873	4.26692
								2.9485	5.88179
								4.7343	13.7188
								4.03369	9.35241
								2.85161	4.29324
								4.94299	4.64892
								1.75002	7.7908
								3.90699	3.17807
								7.79609	23.2594
								7.79609	23.2594
								7.50094	10.9988
								6.42767	14.2222
								4.23344	8.40243
								3.91593	10.1152
								2.47895	6.0904
								2.47895	6.0904
								1.58307	1.44126
								2.47448	16.6517
								2.96341	13.4855
								2.96341	13.4855
								2.96341	13.4855
								2.67571	7.57982
								6.67959	18.8878
								6.67959	18.8878
								4.65082	9.22739
								1.22829	7.78935
								5.36186	12.9639
								4.38548	9.31752
								8.07633	13.8822
								3.91146	12.3295
								4.50772	9.62363
								3.91444	25.2379
								3.3629	7.36629
								2.15548	5.11882
								3.73557	10.2854
								3.73557	10.2854
								6.04011	8.85573
								3.76538	14.3913
								4.36611	14.6142
								6.72282	10.159
								5.10249	14.6212
								5.10249	14.6212
								5.89849	6.89917
								2.38504	3.76115
								4.43319	10.4332
								4.6553	5.9358
								2.87248	8.0692
[truncated: 333 more rows]
