# Supplementary material for: RYBP regulates selective genomic binding of TrxG and PcG components in embryonic stem cell fate control
Source: EMBO J. 2026 Apr 28;45(11):3808–32. doi: 10.1038/s44318-026-00788-y (PMC13226663; doi:10.1038/s44318-026-00788-y)
Supplement: Supplementary file 5 — Source data Fig. 3 [file 44318_2026_788_MOESM5_ESM.zip]

Archive with 8 entries (5 files):
- Figure 3/
- Figure 3/Figure 3B/
- Figure 3/Figure 3B/ES-0.57.tif
- Figure 3/Figure 3B/ES0.87.tif
- Figure 3/Figure 3C,3D,3F,3G.xlsx
- Figure 3/Figure 3H,3I/
- Figure 3/Figure 3H,3I/Figure 3H.tif
- Figure 3/Figure 3H,3I/Figure 3I.TIFF
