# Supplementary material for: RYBP regulates selective genomic binding of TrxG and PcG components in embryonic stem cell fate control
Source: EMBO J. 2026 Apr 28;45(11):3808–32. doi: 10.1038/s44318-026-00788-y (PMC13226663; doi:10.1038/s44318-026-00788-y)
Supplement: Supplementary file 5 — Source data Fig. 3 [file 44318_2026_788_MOESM5_ESM.zip › Figure 3/Figure 3C,3D,3F,3G.xlsx]

## Sheet: sheet1
Figure 3C				Figure 3D				Figure 3F					Figure 3G
Enrich score =0.87	Enrich score = -0.57			Enrich score	Distance (μm)			term	p value(-log10)				term	p value(-log10)
0.1	0.84			0.87	0.126881			DNA replication	7.31876				lung development	2.5376
0	1.26			0.62	0.180714			protein stabilization	7.49485				liver development	2.67778
0.05	1.28			0.42	0.2244			autophagy	8.33724				heart morphogenesis	4.00877
0	0.43			0.25	0.349709			transcription regulation	9.34679				kidney development	4.13077
0.04	0.6			0.12	0.556782			regulation of translation	10.0506				chondrocyte differentiation	4.45593
0	0.71			0.11	0.592804			RNA splicing	15				mesoderm formation	5.46852
0	0.87			-0.51	0.657264			cell division	16.1192				osteoblast differentiation	5.79588
0	0.83			-0.57	0.681783			mRNA processing	18.1739				cartilage development	6.00436
0.29	0.54							protein transport	23.6576				brain development	6.21467
0	0.31							DNA repair	24.3372				angiogenesis	7.61979
0.15	0.42							cell cycle	26.4559				skeletal system development	7.95861
0.31	1.28							response to DNA damage stimulus	27.5229				nervous system development	19.7447
0.07	0.66
0.94	0.55
0.07	1.17
0	0.72
0.04	0.45
0.04	0.44
0.03	0.53
0.11	0.98
0.04	1
0.09	0.61
0.16	1.28
0.04	0.88
0.22	0.3
0	0.15
0	1.22
0	0.86
0	1.07
0	1.28
0	1
0.14	0.42
0.22	0.3
0	0.44
0.04	0.48
0.23	0.06
0	1.04
0	0.41
0	0.07
0	0.76
0	0.13
0	0.36
0.19	0.41
0.11	1.45
0	0.15
0.43	1.19
0.09	0.67
0.02	0.35
0	0.69
0.09	0.8
0.17	1.18
0.2	0.81
0.32	1.06
0.02	0.8
0.12	0.14
0.02	0.41
0.11	0.7
0.14	0.1
0	0.33
0.1	1.1
0	1.43
0.32	1.21
0.29	0.29
0.02	0.19
0	1.06
0.23	0.25
0	0.58
0	0.72
0.35	0.59
0	0.85
0	0.31
0.28	0.7
0	0.42
0	0.14
0.27	0.9
0	0.65
0.04	0.25
0.55	0.91
0.12	0.31
0.16	1.01
0.54	0.53
0.22	1.27
0.08	0.18
0.24	0.32
0.25	0.49
0.62	0.43
0.19	0.75
0.04	0.84
0.11	0.83
0.02	0.12
0.29	0.55
0.03	0.78
0.29	0.3
0.11	1.27
0.37	1.39
0.22	1.3
0.28	1.24
0.63	0.93
0.06	0.28
0.22	0.53
0.04	1.09
0.05	0.7
0.05	0.77
0.33	0.52
0.18	0.69
0.04	0.33
0.06	0.37
0.09	0.6
0	1.11
	0.46
	0.27
	1.02
	0.82
	0.68
	0.83
	1.34
	0.42
	1.01
	1.18
	0.68
	0.29
	0.44
	0.79
	0.37
	0.49
	0.63
	0.61
	0.51
	0.5
