# Supplementary material for: RYBP regulates selective genomic binding of TrxG and PcG components in embryonic stem cell fate control
Source: EMBO J. 2026 Apr 28;45(11):3808–32. doi: 10.1038/s44318-026-00788-y (PMC13226663; doi:10.1038/s44318-026-00788-y)
Supplement: Supplementary file 6 — Source data Fig. 4 [file 44318_2026_788_MOESM6_ESM.zip]

Archive with 7 entries (5 files):
- Figure 4/
- Figure 4/4B,4D/
- Figure 4/4B,4D/Figure 4B.wdr5.KO.tif
- Figure 4/4B,4D/Figure 4B.wdr5.NTC-cai.tif
- Figure 4/4B,4D/Figure 4D.RING1B.KO.tif
- Figure 4/4B,4D/Figure 4D.RING1B.NTC.tif
- Figure 4/Figure 4C,4E-4I.xlsx
