# Supplementary material for: RYBP regulates selective genomic binding of TrxG and PcG components in embryonic stem cell fate control
Source: EMBO J. 2026 Apr 28;45(11):3808–32. doi: 10.1038/s44318-026-00788-y (PMC13226663; doi:10.1038/s44318-026-00788-y)
Supplement: Supplementary file 6 — Source data Fig. 4 [file 44318_2026_788_MOESM6_ESM.zip › Figure 4/Figure 4C,4E-4I.xlsx]

## Sheet: Sheet1
Figure 4C			Figure 4E			Figure 4F						Figure 4G						Figure 4H						Figure 4I
Rybp+/+	Rybp-/-		Rybp+/+	Rybp-/-		WDR5.Rybp+/+	WDR5.Rybp-/-		Relative RPKM.Twf2			H3K4me3.Rybp+/+	H3K4me3.Rybp-/-		Relative RPKM.Orai3			RING1B.Rybp+/+	RING1B.Rybp-/-		Relative RPKM.Loxl4			H2AK119ub1.Rybp+/+	H2AK119ub1.Rybp-/-		Relative RPKM.Mov10l1
0.876702	1.20295		0.90184	0.0518113		1.4225	1.61182		Rybp+/+	Rybp-/-		12.8667	12.05		Rybp+/+	Rybp-/-		9.4831	12.6461		Rybp+/+	Rybp-/-		5.61893	4.14186		Rybp+/+	Rybp-/-
0.563178	0.898303		1.1949	0.650879		1.63491	1.52441		0.97308	0.60047		10.9587	11.2375		0.994202	0.544702		8.96575	11.0968		0.227414	0.886307		5.00186	3.67968		0.280362	0.954056
0.67054	0.652081		1.23861	0.417728		1.40257	1.34689		1.02692	0.628493		4.72799	4.93496		1.0058	0.594807		47.9176	64.278		0.258714	1.11369		6.94438	5.56983		0.278441	1.04594
0.768484	0.531911		1.00384	0.553517		1.22338	1.35525					2.52397	1.34589					7.31652	8.21378					4.7529	3.46863
0.582641	1.34861		0.843699	0.532243		1.53843	1.57771					7.82328	9.53329					10.1564	22.3535					5.05825	4.32297
1.24314	0.896564		0.817107	0.153815		1.3152	1.69234					2.80795	4.70169					14.5874	11.0419					5.65511	5.252
1.17156	1.03888			0.117385		2.83859	2.40404					11.1278	11.1273					2.84507	3.38198					6.59943	4.49248
0.980947	1.10601			0.476664		2.1427	2.26525					14.4673	13.4074					6.87274	5.37498					5.45398	4.35822
1.18286	0.906838			0.21615		1.34911	1.3405					4.34704	7.15523					19.495	24.5825					7.4255	5.70217
0.574479	1.39332					1.91516	1.72587					4.6254	3.77167					11.325	8.51992					10.2278	7.59788
0.699735	1.30718					1.47003	1.61541					9.95555	13.0611					8.0484	6.72211					7.0437	5.40369
1.22944						2.01676	1.96027					7.62534	8.77016					4.73013	3.72005					4.2454	4.31488
1.65092						1.28886	1.08156					6.9843	8.36834					11.9418	25.6557					6.3364	4.62455
1.28759						1.54677	1.30777					1.60279	1.99603					10.9595	16.787					3.10591	4.29877
1.51779						2.42551	2.21805					8.17137	7.22999					2.92451	3.80394					4.02422	4.04333
						2.09842	1.69192					10.7743	9.96813					9.49306	11.5302					5.4145	4.4519
						1.59015	1.49215					2.1228	0.904346					13.0844	13.4912					5.44509	5.26965
						1.35237	1.52806					9.06256	7.72791					4.54824	5.76679					5.29015	6.59145
						1.5334	1.30533					4.88896	5.48843					6.0334	5.56891					5.68057	3.45785
						4.61785	3.31563					11.7184	8.60774					3.66349	3.58375					4.43778	4.38019
						1.61049	1.6298					6.00275	6.18503					8.31892	8.57871					4.73669	4.60448
						2.93414	1.83866					5.40948	4.11255					13.545	15.0251					7.03909	4.53546
						2.89688	5.80215					15.6761	12.6946					14.3387	10.5339					4.74635	3.70754
						1.87261	1.70668					13.728	13.6405					5.4187	3.9458					5.80069	4.10622
						1.95289	2.11134					2.12134	2.07509					22.2721	25.1522					6.38729	4.08433
						1.29173	1.22401					5.31342	1.31074					2.98774	4.26296					4.44576	3.01401
						1.51763	1.2523					10.8181	12.6889					10.7592	8.36516					9.09535	5.26378
						1.67011	1.59311					14.7374	14.0945					5.41899	3.92427					8.45869	4.12918
						1.70683	1.79509					6.86647	7.56638					3.73396	3.35359					6.07297	4.17513
						1.92372	1.94281					3.05211	2.97018					3.25481	5.38377					5.96684	4.73174
						1.40569	1.35781					3.60508	2.6373					22.7685	24.9596					6.69608	5.65634
						1.66344	1.35951					1.33139	1.05938					24.6369	32.3028					6.31036	5.29111
						1.45355	1.20831					3.53891	1.41818					3.77368	2.48709					8.84455	8.14413
						1.8428	1.70186					3.00057	3.27415					3.40425	3.33097					3.97587	3.51703
						2.50266	1.90211					8.53772	6.93406					3.89466	4.17474					5.92557	4.16563
						1.46193	1.4068					5.21297	5.10135					4.67728	6.34659					6.91237	4.12019
						1.30008	1.24576					8.97905	8.05776					4.08085	4.59206					6.26405	3.70114
						1.29419	1.41844					8.00291	7.79476					6.38599	4.15383					8.12539	5.35339
						1.59466	1.71382					2.99309	2.02693					5.79101	4.55719					7.87753	5.50108
						1.15546	1.18778					9.43452	9.83186					3.60436	3.61783					6.16045	4.20724
						1.30546	1.34397					4.6387	4.5547					6.13495	4.98846					7.31825	3.70141
						1.35458	1.57632					9.2378	6.58759					6.31619	4.74815					6.89851	4.13323
						1.51623	1.6844					3.51974	2.55769					5.7774	4.35634					5.41291	4.59252
						1.87047	1.64683					2.0532	2.81994					66.6587	100.047					5.16157	4.03139
						1.40116	1.53605					6.82656	4.43627					50.3299	57.0151					4.26317	3.23363
						1.3868	1.36084					4.35379	6.26145					4.58438	5.37998					4.88753	4.42608
						1.51161	1.5729					6.95244	7.23704					7.51019	6.23165					4.70753	3.70977
						1.32317	1.28591					3.90405	4.7381					4.70232	3.45649					4.18935	3.37579
						1.59883	1.43018					2.28813	1.75676					6.41967	5.91519					7.52295	4.72586
						1.62649	1.43846					6.64756	8.59061					4.15863	7.70282					6.4429	5.32758
						1.65068	1.50522					9.91765	7.73013					4.97398	6.85344					6.07197	4.77018
						1.8566	1.78553					3.51941	5.40924					5.71163	4.51927					4.87574	4.86969
						1.23151	1.30938					7.11026	7.61298					5.04832	3.8732					5.65468	4.80346
						1.32599	1.60473					15.7953	10.7304					7.51883	7.36056					6.1012	5.03295
						1.64801	1.69168					1.74906	1.76162					6.69986	7.40152					5.46685	4.20709
						1.57494	1.96911					2.00965	3.17739					9.41689	9.61791					4.78019	3.92782
						1.12582	1.16048					2.72647	3.94694					6.79249	4.29787					12.9456	10.0456
						1.80564	1.7246					3.00643	3.37416					14.2986	30.143					12.1598	8.50877
						1.81706	1.79482					4.71942	8.8575					9.06119	7.84538					5.06958	3.83489
						1.23871	1.38221					5.54668	3.79676					5.51976	4.73892					5.87945	4.77133
						1.4646	1.33809					6.18941	6.49903					8.83594	4.61599					7.19241	4.99872
						1.54473	1.48291					8.76719	7.31734					6.92398	7.57455					5.0845	4.34687
						1.79195	1.72438					8.72062	6.24725					8.18218	8.62188					6.57076	5.5648
						1.66725	1.45467					11.3801	9.05335					6.34721	5.62877					3.76522	4.42068
						1.55902	1.26915					2.79988	3.78279					9.6138	10.0454					6.23345	4.68493
						1.38214	1.65989					5.05219	5.34234					3.49629	3.79121					5.41977	4.29401
						1.60493	1.46429					6.27955	5.79896					2.75408	3.02288					7.08694	4.11004
						1.55546	1.54775					7.069	10.0668					4.56804	2.85902					4.45961	3.63821
						1.35206	1.60255					4.4026	1.6951					23.0333	14.9316					3.42309	3.61467
						1.66686	1.68404					2.4626	2.08425					4.37694	4.43015					4.26244	3.45245
						1.0846	1.24211					6.20683	7.0742					2.78957	2.56497					4.60048	3.90001
						1.61952	1.28136					0.90052	1.96396					3.47625	4.96486					6.07337	4.55824
						2.11101	1.98765					6.70694	4.56199					7.44358	4.1195					4.48865	3.02653
						1.85252	1.62645					3.10882	3.93425					4.37505	3.30983					4.39808	5.11518
						1.31968	1.81674					9.12892	7.79975					5.80555	4.10575					4.56379	5.99294
						1.24401	1.21553					7.23393	5.63777					5.0714	3.60084					3.99184	3.83464
						1.28578	1.40461					14.5497	9.89336					19.0838	23.1998					5.72117	4.91549
						1.52604	1.90055					2.43785	2.99663					16.2547	13.762					6.57561	4.53076
						1.56155	1.2317					11.3525	9.11514					7.24014	4.48706					5.24245	4.39514
						1.27368	1.47161					7.51368	5.27252					4.83921	5.41703					5.75984	5.35932
						1.52608	1.66665					10.0101	11.7093					4.15334	4.85701					5.63168	3.95607
						1.58054	1.46948					4.70363	6.41934					16.7897	16.2287					6.72421	4.63907
						1.55171	1.63329					8.21988	5.43153					4.11698	3.33888					7.46758	4.58152
						1.49339	1.63846					5.89543	5.26343					8.32717	6.07762					3.87671	4.41544
						1.90868	1.5366					5.44659	4.89059					10.4843	10.0227					8.50496	5.07993
						1.52678	1.55308					3.50732	3.04442					35.3671	27.3784					10.0964	6.14543
						1.21232	1.28805					1.87894	1.44368					22.6207	19.4603					5.23959	4.03133
						1.60752	1.90005					1.02099	1.68129					7.11721	5.9117					4.35707	3.95727
						1.4907	1.57878					6.1362	5.29811					3.15607	3.41989					6.66904	5.34143
						1.53546	1.36155					2.37583	1.87386					12.0219	5.71235					5.38661	4.66662
						1.26439	1.31322					9.56655	8.49616					13.2885	9.14286					5.37831	4.64649
						1.38613	1.44887					2.69803	2.18875					5.93012	3.76608					6.09901	4.52975
						1.34907	1.2379					8.21637	8.98246					3.05825	2.33088					7.08359	6.81044
						1.71009	1.41186					1.67307	0.974118					9.75578	7.64103					8.23726	4.30974
						1.19488	1.27376					1.74955	2.58014					8.18605	7.12068					6.55086	4.45802
						1.41132	1.27098					5.42714	6.40143					21.1377	13.2245					7.50105	4.53362
						1.94862	1.73577					3.85411	3.74232					24.1383	36.5373					6.34024	4.48762
						1.86495	1.78502					4.93684	4.33028					12.0185	9.38662					5.53515	4.62112
						1.64878	1.3716					4.77151	4.53639					5.27423	2.81849					5.67077	4.63168
						1.71783	1.43245					5.50308	6.53031					7.55062	5.76212					3.65218	3.39682
						1.53132	1.15014					3.26779	3.32524					4.11856	3.24946					5.42758	3.92634
						1.26858	1.38534					5.06014	3.75959					4.75752	4.56864					8.31079	6.05671
						1.35711	1.44108					10.8987	7.9694					6.45069	6.2107					7.87331	4.97468
						1.58983	1.54471					4.62206	4.81445					9.99839	10.8018					5.41618	3.71684
						1.65423	1.8052					3.5431	3.1021					4.4769	3.83194					9.46009	4.45968
						1.52199	1.52552					1.28569	1.98354					5.80624	5.22916					5.50899	3.9875
						1.6809	1.77478					7.14577	6.11017					22.9799	25.012					5.83697	5.23513
						1.77189	1.81568					3.96208	3.46518					10.7815	7.79222					7.12038	3.63254
						1.72773	1.63839					3.9383	3.45037					4.17726	4.43238					8.3333	5.45465
						1.66309	1.66702					5.79119	4.30415					4.26872	3.35658					4.90546	3.87038
						1.41403	1.18163					3.04906	4.03007					3.6088	3.09009					8.55598	5.7146
						1.96866	1.81163					2.10614	2.85599					5.50673	5.61559					7.1115	5.94145
						1.98339	1.94161					3.22132	4.12994					5.3997	4.41525					5.45495	4.69169
						2.33802	1.66629					4.4801	3.75787					4.29215	3.57516					5.39771	4.23458
						1.47292	1.58866					7.59102	7.49717					6.01665	4.17492					5.31911	4.34456
						2.58734	2.18307					4.67829	1.40723					4.12702	5.91977					6.48471	4.84231
						1.20994	1.39183					3.13136	6.06067					14.5614	11.5002					3.71032	3.1271
						4.03355	3.3926					11.1633	9.24827					9.56959	12.4881					5.93934	3.47667
						1.65631	1.68715					14.2975	12.7804					41.6272	51.8776					5.68073	3.88968
						2.56407	2.38266					8.46493	5.90269					90.0838	103.49					8.97604	4.27336
						3.12582	2.58576					9.22631	9.5566					53.1422	79.9162					5.94005	3.98978
						1.74346	2.05205					2.90115	2.38964					69.2246	77.4982					6.13727	4.52003
						1.50486	1.33004					3.55807	3.83959					30.2765	42.4895					5.73248	3.45917
						2.02416	1.96476					4.2543	4.56714					9.82779	7.48304					10.4314	5.06216
						5.46415	5.08706					2.31755	2.12774					25.378	34.092					5.35115	3.26558
						1.83384	1.62364					7.12114	8.7149					25.44	19.6582					4.32992	4.15973
						1.52944	1.46751					5.90684	2.99478					13.7584	32.6926					6.1626	5.42013
						2.41637	1.93937					3.63	4.22833					8.83228	17.6081					6.34572	4.12358
						1.37873	1.14987					7.32984	12.0209					20.6804	54.817					6.04672	5.70413
						1.62125	1.47479					5.41063	4.0361					4.54881	4.95181					5.14981	4.35363
						2.0317	1.62884					6.94365	7.92687					4.42773	6.57588					7.7028	5.39446
						1.48086	1.3397					4.20289	4.91448					4.03662	3.12008					9.93179	6.10507
						2.30341	2.22462					13.6282	9.83604					4.35612	4.681					4.31983	3.98881
						1.56551	1.42102					9.06895	6.77564					10.3771	9.43203					4.68033	5.05616
						1.5605	1.5408					3.85872	4.13984					4.4331	2.97376					3.66033	3.41477
						1.72489	1.52258					4.24346	1.998					2.33456	2.71179					4.84304	4.04563
						2.53538	2.14641					5.9911	8.57474					4.56267	2.82179					5.69229	4.31213
						2.05736	1.80385					13.5098	9.97844					3.23831	2.75609					4.98144	3.75156
						1.54312	1.51552					2.53207	2.63852					3.91763	3.85842					5.85303	4.8839
						1.61811	1.70187					5.48737	5.93325					10.5605	11.253					5.37926	4.96727
						1.21534	1.40874					9.06403	8.48797					28.8666	25.4898					4.78461	3.06052
						1.45838	1.2013					9.23322	4.74759					3.38357	3.1414					6.13634	4.54977
						1.60599	1.6513					4.06815	5.4442					4.82748	5.30666					4.54945	3.99534
						1.5949	1.32408					16.839	9.98279					102.562	102.62					5.07072	3.35592
						1.48776	1.32145					15.4837	15.8666					68.2956	82.6962					4.65076	4.0622
						2.1881	2.12079					6.53859	5.22146					3.10987	3.3342					5.2687	5.53581
						1.84172	1.91887					3.0653	2.93318					5.59456	4.51014					6.05567	4.75459
						1.76852	1.48608					3.33824	1.69918					4.08529	3.90132					6.28354	4.20486
						1.86315	1.67321					9.87735	9.95575					71.4498	84.9676					6.4061	4.28115
						1.74607	1.89396					2.04123	1.9308					42.4573	44.4265					5.01731	4.1816
						5.17274	2.47973					12.3391	10.2084					10.881	9.05389					6.09193	3.3721
						3.2391	2.85186					2.68406	2.7705					4.11696	2.96142					9.19153	4.10529
						1.67283	1.69757					9.31697	9.19322					7.94761	6.14645					6.64893	4.48729
						1.90659	1.6978					4.49491	4.58439					6.29782	8.22125					7.0078	3.8905
						1.32575	1.45211					0.953857	0.822119					7.42389	9.31125					7.39758	3.56446
						1.99271	1.88386					6.65107	7.97325					6.27062	6.6773					6.53206	3.77545
						3.08335	2.52667					10.9503	5.86901					20.5179	24.319					5.69661	4.37859
						1.28944	1.42618					8.14324	4.88967					59.2166	67.5109					7.77009	4.99135
						3.59316	3.89716					2.75197	4.84697					7.34482	6.23433					7.97968	5.02918
						1.89505	1.7335					10.5062	8.018					6.86337	11.5443					5.6967	3.68356
						1.39976	1.38074					3.27467	3.42535					8.02191	5.57295					6.30875	3.7682
						1.64923	1.47234					1.64796	1.40916					7.40983	7.9771					5.52696	4.02444
						1.95865	1.81293					9.17577	10.6223					8.70459	5.29777					8.12774	5.89237
						1.56506	1.37551					9.16681	9.18707					5.41559	5.49836					14.2274	9.44311
						1.64784	1.52873					9.41442	7.07328					3.72507	3.23012					14.2908	12.1289
						1.99538	2.14531					5.98652	5.51969					4.04336	4.68319					14.0046	11.5985
						1.62598	1.54277					5.87261	7.07611					3.81545	3.91332					11.1298	5.22173
						1.83831	1.72098					4.49938	4.05455					5.41121	5.17452					8.2722	4.60259
						1.71824	1.41892					3.51591	3.79935					10.1274	8.95062					14.1241	11.0596
						2.63271	2.31162					6.30329	5.6681					5.10673	3.93452					10.9424	6.85364
						1.55852	1.53675					11.263	9.17382					8.96526	6.20814					5.19943	3.78633
						1.65786	1.51687					1.99228	1.49975					4.39723	4.94314					9.65297	6.97359
						2.3008	1.61682					8.67472	6.92322					8.96539	4.92417					4.76418	3.67408
						1.64093	1.4834					4.25333	4.47715					18.0582	14.6785					10.2241	6.76712
						2.1534	2.14906					3.92842	6.72642					9.16305	7.22075					8.52687	5.84551
						1.52912	1.54157					6.45897	7.12506					3.90043	3.8313					5.73514	3.97515
						1.20334	1.23269					4.74987	1.16691					4.59061	3.43989					7.60376	7.25091
						1.53782	1.49798					6.33453	7.01879					10.1376	7.19872					5.40056	4.46039
						1.46336	1.36296					11.3201	11.6894					5.66817	5.95375					6.85348	7.84901
						1.30741	1.35605					1.61491	1.39635					3.99539	3.34957					5.44373	4.92303
						1.75457	1.66128					2.20912	2.01579					3.70099	4.3937					6.70928	4.53322
						1.81557	1.99721					1.65189	0.899352					2.90522	3.47063					5.02525	4.21897
						1.5393	1.67439					1.0094	1.53454					25.9727	17.8434					4.87157	4.22052
						1.57399	1.46889					4.90199	3.83128					7.7793	4.71286					6.29619	4.68895
						1.18374	1.21737					5.55998	3.94758					4.693	3.21617					5.6602	4.04505
						1.67456	1.78554					4.40348	4.46554					4.11221	3.72771					4.13507	3.7514
						1.58799	1.32071					1.83313	1.64828					19.8314	23.1637					4.21754	4.27371
						1.34611	1.29148					9.54401	8.98564					5.11565	3.47554					4.13696	3.44372
						1.48465	1.54336					23.2714	16.5929					6.5121	6.9056					4.48316	3.59238
						1.30635	1.51918					4.88899	3.36552					6.05569	3.86328					7.02902	4.07412
						1.44806	1.35709					2.215	2.71376					6.30717	5.48918					5.28747	2.99107
						1.33267	1.0877					9.83158	7.66479					3.80711	3.83717					6.06398	3.61822
						1.76291	1.63331					5.75387	5.20874					4.67322	4.48619					5.56263	3.52558
						1.3689	1.29695					3.39275	3.85835					7.35504	5.18437					7.76893	5.81122
						1.65113	1.67052					6.72087	4.31935					3.37427	2.72509					6.01722	3.32297
						1.66861	2.07802					5.34582	6.55156					6.37358	7.81415					13.2433	13.2905
						1.25335	1.25125					9.75845	8.05046					7.94802	4.92996					9.01728	8.67431
						1.47266	1.31658					7.08619	6.02445					21.7035	22.1452					7.79131	8.93399
						2.03277	1.81776					5.3126	5.50427					5.78695	2.89129					7.97232	7.30503
						1.35208	1.14717					7.87675	7.67612					8.30709	5.8551					4.18615	3.61845
						1.65334	1.75768					6.58846	5.25797					4.33617	4.26744					6.72544	3.94262
						1.36481	1.65273					6.25469	2.3905					13.5347	11.5794					6.50998	4.70854
						2.45961	2.98334					10.9212	11.3955					4.92673	5.34115					5.50331	4.40824
						1.35015	1.37901					3.86359	2.65463					3.16759	3.17665					4.48809	3.99731
						1.51606	1.48797					3.52861	2.91015					2.08302	2.19237					8.75559	5.84583
						1.29443	1.26364					9.5542	10.6889					7.41934	6.36976					8.62825	7.28797
						2.11001	1.99475					3.56016	3.37255					4.96993	4.49477					6.18791	4.52429
						1.55823	1.47201					7.78591	4.40615					6.0676	3.97657					6.2005	5.08708
						1.34371	1.68152					3.38467	5.65752					3.75779	3.81769					3.75316	3.55441
						1.48297	1.2388					8.58021	6.78427					9.01833	8.61904					6.68737	4.68675
						1.26314	1.19285					7.22888	7.44614					4.95118	3.13296					8.78045	6.70231
						1.36049	1.54761					4.19412	2.75509					3.81515	3.10362					6.13658	4.52621
						1.27923	1.28763					1.63491	1.75549					5.15086	3.99503					7.02878	4.98956
						1.87937	1.67414					5.68605	5.61161					3.18619	3.43496					5.60318	5.10534
						1.28936	1.45071					2.69011	2.16702					3.49246	3.33305					6.31992	3.94365
						1.27965	1.27241					2.56671	2.25585					2.75291	4.00116					6.38107	4.23086
						1.77168	1.61671					7.37572	5.47797					7.03178	5.27831					6.90565	4.89334
						4.44348	5.09567					5.23875	4.19722					3.15476	4.44709					6.41348	5.34199
						1.88811	1.7638					11.4595	7.2559					4.3863	3.63919					5.96126	3.4396
						2.90345	3.76923					10.8874	8.94947					32.6304	60.1354					6.02285	4.38588
						1.34459	1.20954					6.46724	6.14776					2.72802	3.56966					6.61263	5.17814
						1.19258	1.3466					7.87425	5.46675					3.08776	2.61807					5.0706	4.34038
						1.61154	1.71564					4.42996	2.77461					17.0656	19.0983					6.63281	5.0465
						1.38134	1.52312					5.54391	5.74177					7.98793	10.7533					4.73362	3.54404
						2.31822	2.45098					7.05884	7.773					5.58917	3.73078					5.00648	4.72651
						1.50935	1.27695					2.18358	3.2026					6.91871	5.31232					5.57895	4.69537
						1.46577	1.29682					4.24857	2.81836					25.9709	21.2086					5.6446	3.58181
						1.44232	1.393					4.40757	4.05063					23.5913	16.1957					6.83542	5.10111
						1.40239	1.36358					3.59418	1.5094					11.1902	10.0584					5.57782	4.65967
						1.58477	1.53699					2.2649	4.21267					5.42398	5.58991					4.47632	3.78565
						2.2507	2.06057					1.90236	1.78455					4.56886	3.79397					5.16453	3.66914
						2.45303	1.95901					2.08971	1.18276					3.78852	3.69596					5.82402	4.1963
						1.38689	1.35638					6.60639	5.57164					14.2398	14.5181					5.47663	4.89522
						1.49159	1.48032					3.99179	5.52594					15.7416	7.06537					5.3885	4.43117
						1.78825	1.46085					3.99235	2.46607					7.76393	9.26659					5.03894	3.51848
						1.21625	1.25461					2.41497	2.44039					7.9327	6.4311					7.81489	5.43798
						1.94666	2.28714					6.6621	4.67742					4.18728	5.04708					5.49699	3.90511
						1.50486	1.57149					10.7429	13.1908					4.04117	4.44384					3.74027	3.24223
						1.28358	1.38434					5.23679	3.483					9.72567	7.76718					7.10596	3.74839
						1.38917	1.24977					7.18794	5.14177					4.08173	4.81067					6.02034	4.18307
						1.39887	1.48532					9.82903	7.90488					4.82681	9.46344					5.64625	4.3328
						1.71838	1.56805					2.37056	4.20983					8.77781	8.33386					5.55271	3.36805
						1.37007	1.42513					6.475	9.07633					3.48595	2.88383					7.33579	4.66196
						1.52879	1.64314					6.48329	5.66802					5.19851	6.26557					4.34098	3.73777
						2.33596	2.22179					7.80679	7.01973					2.73439	2.53265					4.56898	3.78651
						1.70744	2.21468					5.13648	3.69706					3.47364	3.05291					6.18041	6.17267
						1.51248	2.04644					3.24757	3.46276					6.44822	3.83479					4.29943	4.18684
						1.35006	1.42945					1.87029	1.65517					3.68508	3.93604					8.49715	4.31895
						1.397	1.17182					7.73739	5.95367					3.01912	3.34381					5.66187	3.55754
						1.22917	1.21844					9.09208	6.82775					10.0358	8.25817					5.21498	3.6274
						3.00199	3.09051					8.10967	5.8746					4.30222	3.83679					5.44802	4.9472
						1.72138	1.56902					6.93979	6.52224					7.508	5.48987					4.47271	3.45888
						1.53762	2.69057					1.63473	1.83719					5.84943	4.64496					4.78323	4.6787
						1.39073	1.43155					3.1905	2.96141					6.63265	3.94247					4.13489	3.38874
						1.37142	1.4329					3.71719	2.98809					5.53772	4.0379					5.81426	4.04417
						1.6974	1.70428					2.528	2.85213					11.8571	9.66648					5.08257	3.7389
						1.89193	1.40616					3.45237	3.32021					43.5803	47.5747					6.80221	3.45185
						3.69017	6.1251					0.822746	0.788206					17.4229	30.2396					7.58272	4.46092
						1.27588	1.42193					3.20983	3.99002					5.46354	3.99656					6.73458	4.65104
						5.21755	4.94745					10.8243	8.53859					19.6905	12.9567					3.16442	2.38965
						1.62972	1.5003					3.88929	3.29728					5.91086	4.24588					5.49143	4.41332
						1.35332	1.68971					5.83494	6.36667					3.26619	2.87831					4.7207	4.64988
						1.81416	1.39266					7.59457	6.85465					6.7902	5.08626					4.68666	3.60539
						1.33305	1.48623					10.6991	10.4378					5.92844	4.17545					6.37749	4.29511
						1.54846	1.52482					10.5779	8.86214					4.45741	4.2915					8.18081	6.1256
						1.79199	1.64113					2.29311	1.85427					3.336	4.93334					5.81801	4.19949
						1.45359	1.51788					9.79637	9.67975					3.98875	6.10058					5.80163	4.94725
						1.40869	1.72647					4.58711	3.67136					5.91855	5.45458					4.68783	3.84561
						1.71665	1.83688					1.40394	1.04522					7.27454	6.66114					3.94412	3.06164
						1.49932	1.5065					4.9114	5.39842					8.08864	6.38746					6.09821	4.83239
						1.19961	1.51653					8.79439	8.21002					4.7463	5.62801					4.76123	5.52119
						1.36041	1.414					3.53436	4.59357					13.3752	12.1905					6.30745	4.37946
						1.42782	1.58666					4.25587	4.71005					6.51293	5.13186					7.48133	3.98543
						1.08155	1.192					6.11438	4.02435					4.79095	3.8127					8.4976	5.12233
						1.70976	1.45627					7.00167	5.51617					3.13209	3.31995					4.70809	4.23555
						1.25707	1.36392					3.19904	3.04679					4.56827	3.97429					7.34708	3.68333
						1.45053	1.68857					5.16997	6.75227					9.21648	9.16923					5.08165	5.25229
						1.28485	1.13693					3.69489	3.29999					5.53035	6.13086					6.66206	3.93316
						1.80809	1.55695					4.16025	3.47588					3.47273	4.16708					8.0206	8.38067
						1.58459	1.37394					5.72348	4.24266					11.1698	16.3489					4.89259	2.89687
						1.94291	1.95134					10.5649	11.7846					3.84739	3.33694					6.91383	4.41393
						1.27585	1.37684					4.40877	3.17187					24.0109	32.3928					5.19525	3.72174
						1.95942	1.63771					19.8479	16.287					10.1122	16.1573					5.62708	3.74106
						1.99378	1.86903					7.72473	8.65096					13.0448	7.16213					5.17774	4.2519
						2.74027	3.96901					3.08842	2.44618					6.91494	4.10209					4.80398	4.08285
						1.92089	1.56664					7.22508	5.52296					14.469	22.2962					6.90217	6.19924
						1.54117	1.45539					4.0291	3.36388					4.3366	5.31205					8.65055	6.68111
						1.94364	2.02672					6.75055	9.49122					4.18462	5.34816					7.87168	5.47839
						1.72515	1.49651					7.18698	8.76825					4.50667	2.77543					4.36891	3.74199
						1.65112	1.58377					3.19937	3.38613					4.83187	6.59786					5.2492	4.31788
						2.03285	1.92167					1.86473	1.94774					7.60738	9.303					6.59129	4.20158
						2.02445	1.88794					6.17522	6.0529					4.8188	3.51156					9.15153	4.38814
						1.48587	1.35486					5.59113	5.4698					10.4662	4.58505					6.03005	3.80349
						2.12431	2.51208					7.97566	7.35544					3.49104	3.97104					5.84637	3.62869
						1.77545	1.57868					4.34257	4.09045					68.7102	87.7979					3.7381	4.19029
						1.52468	1.50064					5.18107	6.5964					66.5962	65.7821					5.04587	4.80514
						1.88387	1.832					10.818	9.50177					10.6776	5.10682					5.31824	5.93735
						1.56265	1.35566					4.19963	3.99266					3.58304	3.44156					5.74719	4.38201
						1.39364	1.47454					6.98329	6.36207					3.78237	3.92311					3.28526	4.21139
						1.88394	1.77839					2.95267	4.13081					5.20201	4.37713					4.32939	3.6287
						1.32297	1.292					5.08994	5.75037					5.14368	11.524					5.19918	4.77634
						1.52854	1.61067					6.28999	4.81738					8.76217	8.84893					3.45062	3.93355
						1.646	1.54433					2.12564	1.3974					3.16058	4.08535					2.87871	3.54138
						1.30111	1.53625					5.29655	5.87584					15.7521	8.63586					5.61063	4.56047
						1.30584	1.43699					4.55633	3.23403					4.25836	3.10898					6.60525	5.37859
						1.29471	1.25932					1.60622	1.79519					6.50894	4.40977					5.34425	4.59894
						1.34573	1.76711					13.0852	14.3278					4.31369	5.48629					4.6716	3.9067
						1.59847	1.50718					1.641	1.67298					4.2696	4.27524					5.33096	3.99494
						1.66387	2.09258					6.77953	6.16527					3.85356	3.34092					5.25276	3.55638
						1.53231	1.35474					1.02453	1.1756					6.94296	8.33141					3.77184	3.23582
						1.59134	1.44359					7.85358	5.92865					3.1548	3.09212					5.94893	4.11018
						1.4658	1.24208					8.42005	6.45578					9.71577	7.64875					7.26042	4.96836
						1.36559	1.83765					11.8693	11.0464					6.03557	4.68658					5.56579	3.42659
						1.57136	1.50219					10.0803	6.2309					6.19838	8.79961					4.45407	2.87334
						1.6484	1.42816					6.19188	7.74585					7.0384	4.40468					5.96013	3.75435
						2.34429	2.04131					2.11918	2.30611					14.33	14.991					5.20004	3.95296
						2.92212	3.11918					5.74195	4.1783					4.34972	2.98759					6.31806	4.66552
						1.39924	1.36276					9.13636	7.61232					9.4406	5.96626					4.55924	3.9302
						1.60816	1.98001					1.76242	2.36521					9.50335	6.11111					5.67327	4.49187
						1.62314	1.54772					5.8822	7.18661					11.0402	12.6138					6.53551	7.08441
						1.77968	1.41206					4.10963	3.84116					6.47739	3.37014					4.56414	4.42752
						2.54768	2.31915					10.1426	6.762					4.34111	3.8549					5.82637	2.97345
						2.50581	2.09986					3.74234	3.76206					8.50513	6.63429					7.25872	4.22481
						1.29507	1.46809					8.06268	8.68794					9.05155	5.07134					5.31649	3.62832
						1.68491	1.67528					5.76572	4.47199					9.31541	5.012					5.03043	3.71524
						2.12578	1.92123					3.48311	4.3535					5.98455	4.9027					5.68521	3.90287
						1.27127	1.2154					6.0606	4.91449					3.39669	3.21984					4.26267	4.64566
						2.16942	1.85197					7.11477	7.34787					4.39274	3.9227					3.6605	3.33591
						1.76113	1.75826					1.45474	0.822492					8.68946	7.92713					4.06336	3.50177
						1.77415	1.61869					9.24654	10.1394					46.3945	39.8611					4.21531	3.89809
						1.59124	1.51051					7.24506	8.53649					80.3943	84.2749					7.07963	4.04565
						1.80934	1.5917					8.50302	7.15222					59.5082	76.9858					6.54618	4.68694
						2.3142	2.11247					7.66789	7.21757					79.3306	79.8561					4.38917	4.22047
						1.47568	1.41254					8.45429	7.57018					48.5571	56.5727					4.58343	5.00756
						1.2276	1.27501					4.75835	4.28502					65.8662	64.7516					5.68235	5.29919
						1.37385	1.24189					1.94004	2.47373					45.7624	44.5883					4.04435	4.36259
						1.30202	1.59459					9.76316	11.2945					76.4113	87.6177					4.96353	3.98087
						1.46858	1.58135					2.20003	1.52602					55.4226	69.6638					8.74075	5.95355
						1.60775	1.27385					4.60495	4.34001					5.64466	4.54319					9.01699	5.09824
						1.58774	2.12804					4.19927	4.14239					5.19235	4.9803					9.30611	4.9857
						1.36696	1.49723					12.2894	8.64454					10.6375	11.4049					8.19497	3.93239
						1.47173	1.65919					5.51575	4.90556					11.1784	10.9993					6.08478	4.43083
						1.47675	1.58349					7.0581	5.82272					5.06015	3.77062					3.4763	3.82555
						1.26322	1.35308					5.08733	5.34713					6.56266	5.49476					5.00354	4.7104
						1.46739	1.66188					11.2676	10.4208					8.71197	9.17659					5.43179	4.57978
						2.16107	2.0199					3.41392	3.81797					15.6459	15.8175					3.10417	3.54552
						2.27509	2.57706					5.56796	5.29193					5.53669	4.92653					4.66051	3.2241
						2.63713	4.59558					12.9504	12.6083					6.48229	4.24225					5.37467	4.43224
						3.41927	7.4984					3.28947	2.81769					8.38048	8.51073					5.97454	4.30984
						1.72964	1.70654					2.84834	2.42666					7.55665	4.85892					5.82099	4.85925
						3.00985	2.86445					2.53608	1.96937					2.68465	3.46635					4.97693	3.88721
						1.58689	1.61261					11.6198	7.38207					7.89094	5.45473					3.29536	2.37079
						2.22661	1.89221					4.13046	4.23266					5.85872	4.26659					5.51953	4.27167
						1.76006	1.33664					12.7086	16.1169					9.7615	11.0183					4.54631	3.89868
						1.56414	1.31495					2.4036	2.49661					10.3066	6.85331					4.85436	3.21175
						1.14752	1.33398					3.42321	3.66423					6.66284	5.50519					7.58007	5.14398
						1.25061	1.34068					0.795971	0.72266					5.10763	3.37793					5.63715	3.62642
						2.40978	1.69396					4.7564	4.2492					39.4897	47.5806					4.13263	4.14228
						1.48963	1.6165					7.63446	6.66898					11.2687	7.46679					5.19377	4.92065
						1.46834	1.34978					5.89241	3.93117					4.66484	8.71244					15.525	11.8605
						1.25902	1.2567					8.70529	6.2927					5.81065	5.22305					9.48033	8.20327
						3.1775	3.43299					8.61228	6.49073					4.50807	5.22727					6.45622	3.85519
						1.65379	1.64968					6.02679	3.72375					28.194	22.1458					4.66866	4.12693
						2.05156	1.63756					6.31723	6.66528					18.2383	9.73531					5.48218	4.16645
						1.81338	1.67361					12.1228	10.1464					20.6968	18.5567					11.101	11.7643
						1.6487	1.5349					7.92102	5.35576					6.73533	3.40189					11.9115	8.86992
						1.7421	1.69369					15.9251	14.9666					4.73455	2.69414					4.38318	3.26423
						1.70512	1.61688					6.74344	4.97678					10.3148	6.9895					3.4586	4.2039
						1.98826	1.76185					4.65529	3.97446					8.92774	4.56621					5.22039	3.66223
						1.64565	1.48903					2.34775	2.21805					4.53603	4.01855					4.79963	3.30669
						1.94576	1.94254					8.18035	7.21058					4.0527	3.49684					4.12699	3.42674
						1.55466	1.50866					3.50142	5.05387					10.8866	10.9103					5.20357	5.01229
						2.85154	5.18734					4.91101	4.36409					4.39594	3.84673					6.44906	3.76433
						1.86073	1.62829					8.02207	7.97426					4.46971	4.28247					5.28993	3.97399
						1.95791	2.54191					9.40631	10.7829					24.8538	30.1719					5.70724	4.74122
						2.22855	2.40242					4.02488	4.39555					5.00243	4.02396					4.73686	3.77403
						1.60643	1.44599					3.87699	3.59546					5.30934	4.80155					5.27936	5.25297
						1.65047	1.61953					8.2445	9.41067					9.0802	4.55728					4.8413	3.89723
						1.15856	1.00847					5.89347	4.78377					11.3279	4.73154					5.47944	3.84837
						1.6158	1.60921					4.68449	4.65779					9.28528	11.4283					6.44178	3.96288
						1.89798	1.50457					8.17486	6.37755					6.05927	5.73066					4.67978	4.54343
						1.51095	1.3406					2.88589	2.13183					13.8674	16.7528					6.63046	3.27226
						2.08543	2.28245					4.3293	3.09592					6.44364	16.3372					6.37872	3.44026
						4.03886	3.68446					1.79805	2.07004					10.8712	10.9906					5.70149	4.11542
						1.80284	1.72554					3.05988	3.70418					23.0007	18.993					7.84329	5.21285
						4.87843	4.45208					4.15976	4.11366					13.8812	25.9514					6.85692	4.48541
						2.80592	2.69329					5.18373	4.7299					7.19318	4.62291					6.92215	4.2442
						1.33868	1.44169					11.7903	9.63852					4.2823	4.21645					6.73355	3.54262
						1.35914	1.46279					6.41283	6.74305					42.6297	36.4332					4.82385	3.43829
						1.25045	1.41185					5.94649	7.65182					7.21855	6.36079					7.16464	4.89505
						2.04599	1.87093					8.0779	6.98661					5.58861	5.90549					7.84048	4.72231
						1.87365	1.63143					10.7358	7.03362					5.15038	3.03632					8.93402	7.43884
						1.31581	1.33939					13.3803	12.143					9.19512	12.7704					6.56252	5.44234
						1.49586	1.33473					23.1595	20.1985					3.36139	4.0614					8.22675	5.11966
						1.60784	1.34969					5.34251	4.63332					4.52668	3.9308					7.53758	4.82041
						1.4275	1.42321					5.00226	4.40739					10.1344	8.91451					6.64216	4.75751
						2.2726	2.7709					6.90426	6.57645					7.55708	6.80022					5.95479	5.75643
						1.84318	1.5706					6.64378	6.36991					6.48721	9.17582					5.41538	4.33126
						1.85971	1.67965					1.5778	1.22139					11.6708	20.0738					5.60408	3.67831
						1.31638	1.14401					13.841	11.9175					5.01196	5.02242					7.59047	4.69543
						1.8252	1.56269					7.06824	6.29127					2.98233	3.19933					4.40266	3.98386
						1.30926	1.99786					5.93474	5.99581					4.9622	6.12639					6.20485	4.78521
						1.18997	1.62922					1.86178	1.66917					4.33193	4.3337					8.54702	6.00776
						1.52945	1.4317					5.47499	4.17515					16.4561	12.5868					7.02597	4.58568
						1.29068	1.45598					5.36788	5.3919					85.8438	89.3442					4.73824	3.42569
						1.31288	1.09005					9.7145	8.61115					28.8549	33.3031					7.14535	5.10799
						1.66779	1.41216					8.33585	9.67466					73.6946	80.3565					9.69985	5.34557
						1.86435	1.72743					6.60144	5.48375					49.267	73.7207					14.1031	10.7478
						0.994063	1.23591					3.11477	2.08402					58.5247	71.2407					15.2692	15.791
						1.5258	1.47296					2.31459	2.19001					68.2097	84.8526					19.947	15.6973
						2.10649	2.22676					3.42251	2.77049					9.07519	11.7335					16.058	12.7953
						1.20274	1.28278					3.22621	1.3135					7.23009	11.4587					15.107	9.59714
						1.51904	1.68171					4.83912	4.52432					5.50582	5.9319					15.5721	13.0672
						1.46922	1.63504					4.36446	3.58769					4.13378	3.21746					15.2377	11.9741
						1.57183	1.45569					3.11144	2.31639					19.8424	15.5736					17.2622	17.0071
						1.22781	1.33507					2.56309	3.18816					33.8515	30.5216					14.4976	10.9137
						1.49198	1.10255					2.18323	2.90513					20.3802	33.9936					9.88836	6.0278
						1.37383	1.65193					3.69349	4.0968					92.8546	120.248					5.88019	5.0766
						1.37056	1.47449					1.60652	1.43696					71.8956	85.2801					7.32785	4.46782
						1.64755	1.38407					9.17486	10.4625					3.01145	3.66441					6.0586	4.89959
						1.40989	1.37318					4.54185	5.12422					13.2673	18.8608					7.80337	4.6186
						1.35574	1.2523					8.16068	9.72335					4.55052	4.19521					5.49223	4.08413
						1.42772	1.24082					6.72639	7.3489					7.14596	8.72534					3.93826	3.6483
						2.25382	2.50412					7.62329	7.58926					4.68303	4.22443					5.43955	4.08915
						1.60251	1.78185					6.22242	5.58856					3.78342	4.77303					6.398	4.97789
						1.36863	1.3816					3.92794	4.56322					5.74393	4.77754					7.39833	5.39232
						1.29599	1.36204					6.11362	6.44674					20.5147	17.4005					7.20346	4.70735
						1.54532	1.41198					3.61492	3.14761					9.29807	11.6387					6.62638	4.95123
						2.09127	2.75054					3.30229	3.1147					4.64519	2.45164					6.57485	6.08945
						1.26314	1.17443					19.8979	19.0043					5.40429	4.32081					5.1372	3.77202
						6.43995	3.9795					10.1228	10.72					15.4847	25.4449					5.8934	4.85989
						1.70492	1.8096					9.61951	8.94109					5.48423	4.87991					5.76832	5.25195
						1.27209	1.31929					4.75274	3.3708					15.1915	12.2603					5.5495	4.44457
						1.60233	1.86315					2.76778	1.76946					16.5946	18.5318					7.41597	5.49842
						1.39497	1.34296					7.84656	6.96244					22.6374	28.9379					5.45499	3.17748
						1.86358	2.01145					4.13166	3.65088					4.20186	3.39682					7.5046	4.17212
						1.33228	1.16277					11.1366	8.22145					4.19268	3.6515					8.39625	5.52346
						1.67973	2.04138					1.58543	0.945886					3.54124	2.92179					7.25695	5.11611
						1.6582	1.53647					8.50198	8.82251					23.5104	29.9568					7.05118	4.32537
						1.42539	1.34382					6.06358	5.22335					49.0806	63.7794					6.87909	4.52912
						1.31151	1.10436					1.53101	1.33684					13.7484	15.4193					6.15739	3.501
						1.53321	1.20626					4.26669	4.69314					5.03284	5.58542					6.9707	3.89532
						1.48087	1.52103					12.0655	10.8996					3.56013	3.42608					7.57068	4.47595
						1.81592	2.05775					4.10402	3.494					7.44628	4.336					11.0616	6.58466
						4.74907	3.61503					8.23727	6.74148					4.13117	3.82609					8.13436	5.37594
						1.9277	1.89776					15.1198	11.5454					7.94602	5.46632					6.56151	4.59927
						1.29989	1.43838					4.03177	3.47727					6.77714	3.49913					3.96826	3.48132
						1.38316	1.24767					4.79775	4.54559					50.1147	55.426					6.73896	4.70626
						1.13401	1.18539					6.27473	6.33598					93.626	98.9371					8.49193	5.78202
						1.37504	1.36044					12.0993	9.8444					7.00183	6.85835					7.82084	4.37242
						1.25152	1.16837					7.37274	6.70504					4.49879	4.16967					8.08029	5.4579
						1.39418	1.64823					7.63833	8.10207					4.85378	5.69482					8.58639	4.7905
						1.65721	1.57191					3.60863	4.04905					38.5557	51.8759					7.87486	4.77103
						1.67336	1.78169					8.06698	7.38988					21.0832	15.3056					10.7107	6.25517
						1.81665	1.6002					7.06296	9.4891					11.9914	10.7445					7.34608	3.50368
						1.37292	1.20237					5.01106	4.27835					6.03542	8.96061					7.63643	4.59589
						1.99033	1.86761					4.89024	4.21559					4.30747	4.59505					8.75946	5.4568
						1.32957	1.31584					12.2432	10.0584					6.00174	7.70853					6.86649	4.29016
						1.17366	1.22958					11.1434	11.2013					3.53983	4.5468					8.3023	5.25767
						1.3863	1.25826					5.12479	3.75761					22.1288	19.7984					7.19066	4.17325
						1.69267	1.64291					4.93081	5.43884					13.1696	39.2277					7.76326	4.07339
						1.42525	1.41907					10.1751	9.67843					21.5764	42.7977					7.70235	3.96614
						1.60077	1.62959					6.28865	5.39356					4.21591	4.39895					7.53749	3.93101
						1.21504	1.35999					5.79061	4.65036					6.97965	6.26972					7.56282	4.13261
						1.90813	1.82337					4.41112	3.74444					9.89375	8.98606					6.6893	4.49799
						1.91161	1.41841					9.70475	8.65257					4.70713	3.33491					5.69216	4.26913
						1.62069	1.70257					2.8742	2.25171					5.02239	4.34874					6.36813	4.50698
						1.73844	1.672					11.6193	10.5162					21.2302	20.6483					6.15629	4.08944
						1.42263	1.59219					11.9889	10.8687					4.48347	7.84342					5.72127	4.15278
						1.47885	1.46172					6.65567	8.29575					95.9679	92.2811					6.36346	4.09198
						1.53438	1.40674					8.17437	8.90233					32.3377	25.5433					4.73985	4.22211
						1.32576	1.20651					4.31949	4.61455					21.6166	16.1728					5.11854	3.86479
						1.57935	1.47811					13.1684	13.7984					37.152	36.5982					6.1843	4.85402
						1.59724	1.42121					10.9425	10.0269					3.91427	5.48644					4.84208	4.66724
						1.57848	1.26508					3.20198	3.62996					8.45579	7.29532					5.05435	4.89312
						1.94786	1.95467					5.91488	7.29462					10.9652	13.521					5.47945	5.34857
						2.01489	1.64969					4.69328	4.4968					13.1676	20.1888					3.23019	2.86426
						1.66296	1.31386					11.91	10.2227					17.9574	24.7684					6.18244	3.6047
						1.30304	1.33271					6.59065	6.16286					11.0257	14.1548					6.24923	3.96818
						1.20616	1.35399					6.90107	6.45216					94.4658	101.642					7.56192	4.16599
						1.80385	1.85949					10.1634	6.62543					55.0737	64.1335					5.34438	3.33154
						1.40996	1.36032					4.52616	4.32707					3.6369	4.1283					4.12088	3.36094
						1.25826	1.4354					1.33132	1.75842					7.77101	5.11397					4.32171	4.02932
						1.4695	1.58309					12.9626	9.09619					20.7457	26.7793					4.96766	3.47585
						1.4984	1.38314					5.99613	7.42815					4.93658	4.05031					6.9834	5.93435
						1.3971	1.34097					4.45089	6.3447					17.3733	11.8621					5.4633	3.91145
						1.5154	1.37317					6.21734	7.03558					5.94634	5.87551					5.20966	3.74116
						1.14203	1.20243					3.85743	5.95797					64.4755	86.1296					6.01739	3.9531
						1.55248	1.65998					8.82794	6.56631					5.79184	4.26792					4.17515	3.4729
						1.35076	1.40026					4.95557	7.32621					16.0642	26.9925					5.76801	3.67766
						1.41286	1.56402					6.86344	5.55603					72.1245	91.5877					5.18714	3.50506
						5.93252	8.01923					8.28982	5.60084					66.3741	102.372					4.88283	4.62194
						1.81735	1.31673					7.95529	6.60125					13.6549	13.1671					6.06	7.07815
						1.4517	1.54544					4.12229	6.33477					97.9554	103.16					7.50234	4.91552
						1.27756	1.19586					6.17436	3.89735					31.9552	53.1405					7.8185	4.28613
						1.36051	1.266					15.1814	19.5119					4.95026	4.40759					4.91156	3.27334
						1.39012	1.49208					4.48897	2.61159					37.4702	24.7492					8.84274	5.85806
						1.47203	1.35089					1.80804	1.63409					20.8216	19.1217					4.91778	4.29867
						1.2912	1.39829					6.96523	6.34011					11.0675	5.5125					3.82802	3.88138
						3.05037	3.09109					2.48921	1.78456					51.4675	64.193					4.29078	3.59971
						1.43329	1.81346					9.95316	13.8419					84.0004	91.4764					3.777	3.96781
						2.06496	1.60759					6.76617	6.67936					18.07	22.2459					7.81887	5.62627
						1.45659	1.63582					5.5209	4.04294					10.6067	7.61948					4.77054	3.42687
						1.71265	1.44212					2.00126	3.27188					2.73458	3.45047					4.49102	3.39512
						1.45952	1.46918					6.38837	4.98492					8.73021	9.63848					5.15021	3.28822
						1.95937	2.09476					3.16771	2.95891					4.15426	4.38641					4.89242	4.28287
						1.70846	1.4733					5.37638	6.28715					4.90574	4.53043					5.18732	3.84311
						1.36432	1.3637					4.80956	4.78214					4.52073	4.17917					5.73858	5.22113
						1.48755	1.70989					2.69923	2.61757					2.83387	5.44043					4.75958	3.60551
						1.89883	2.31302					4.38832	4.52381					24.7832	26.4425					5.28939	3.50667
						1.4642	1.27753					1.54359	1.25732					4.33167	4.12896					6.52844	5.43826
						1.74419	1.50326					5.17993	3.8329					5.47729	3.45953					3.39962	3.87494
						1.79622	1.94286					5.09215	4.75875					7.87618	7.51649					3.30257	2.93873
						1.47012	1.54953					4.03497	4.6265					4.45694	5.06084					4.27797	3.64715
						1.64526	1.55314					2.61414	2.86635					5.51166	4.94504					5.03846	4.03305
						1.49445	1.58371					6.56047	6.95271					4.98255	10.4041					5.05051	4.07418
						1.43784	1.39176					3.06586	4.14467					10.0446	11.0397					6.34151	4.64699
						1.52273	1.43006					7.70283	7.0892					18.2203	24.2154					15.8149	10.3205
						1.51326	1.30708					4.54148	4.23987					9.58405	4.60212					8.74089	6.50947
						1.454	1.19142					3.68794	3.6025					3.22591	3.58645					4.61064	2.80456
						1.67989	1.41257					4.90224	4.12914					5.2003	3.99157					8.41268	6.07833
						2.51735	3.10585					18.1362	13.1463					4.27378	3.7594					9.36655	6.83327
						1.31797	1.34197					5.82237	5.22713					6.68738	5.03853					8.42066	7.74117
						1.68565	1.6952					6.18798	4.91957					16.8916	11.6153					12.6712	11.6129
						1.32996	1.3023					3.27984	2.81031					2.82853	2.89599					5.60006	5.43296
						1.99863	1.78309					3.40318	2.95383					3.89068	4.2049					4.68293	4.67359
						1.40979	1.4646					5.05802	4.6063					4.73704	4.25834					4.41023	3.82615
						1.4703	1.61536					8.39188	9.53686					5.12362	2.60067					5.18905	4.47965
						4.40489	4.70749					3.13382	2.84068					3.9064	3.31598					7.37156	5.49506
						1.53544	2.01555					3.45516	3.01827					4.52134	3.09778					4.32608	4.16601
						2.10761	3.08066					15.0988	11.3007					9.46006	6.05546					14.6449	14.0453
						1.46918	1.46464					4.05406	5.437					3.88869	3.204					13.1269	11.5234
						1.98963	1.69182					3.11141	2.29664					4.69965	3.5983					5.08673	3.35
						1.4487	1.35254					5.85491	4.49164					13.6638	12.1318					6.04931	4.85137
						1.24023	1.28706					7.38261	8.47688					18.7906	18.2564					3.94161	3.45235
						1.69665	1.80014					9.85297	9.14381					3.05221	2.82852					5.22884	5.32917
						1.40014	1.78546					11.2802	7.06837					32.2118	26.7727					4.84516	3.55726
						1.74543	1.7733					3.15376	1.70378					5.17319	6.71784					3.82591	3.68305
						1.26588	1.20708					1.50601	1.41052					14.9277	20.3055					5.01314	3.40948
						1.85198	2.60077					13.1636	13.6643					76.6167	66.9022					4.1544	4.48204
						1.18702	1.12391					1.73292	1.72801					3.94012	5.41801					4.05856	3.50442
						1.94138	1.87477					5.81574	4.12939					13.6444	8.42307					4.04987	3.41635
						1.24668	1.45866					2.67748	2.19926					5.6442	5.52226					3.3103	3.10705
						1.65096	1.28103					3.24055	3.26432					16.8019	17.2897					4.7945	5.99752
						1.34449	1.28294					1.46411	1.38822					9.09434	7.71789					7.68988	4.02031
						1.40718	1.5313					2.99778	2.99885					14.3395	23.2937					7.0776	4.70965
						1.60582	1.62749					2.69023	3.46793					84.5456	82.3441					8.43354	5.57045
						1.57048	1.56311					2.28001	3.46778					14.6531	17.63					4.5837	3.24674
						1.85089	1.86307					8.20631	6.34071					4.86125	7.84134					8.83127	4.67461
						1.27137	1.39703					8.82645	9.2889					22.5766	29.5628					10.934	6.54474
						1.8437	1.40081					10.2986	7.10743					6.67805	6.20895					6.43953	3.61573
						1.50621	1.42276					3.80394	2.95446					9.48595	7.09887					6.59775	3.42829
						1.23384	1.6068					7.48269	5.99753					4.58834	4.42301					7.11446	3.5392
						2.83589	2.4898					13.5219	13.3367					3.857	4.02634					5.28031	3.36156
						2.3391	2.51877					5.17107	3.90054					53.7506	71.5677					8.13178	6.18415
						1.67811	1.52539					5.20902	4.31125					22.5476	19.0422					4.26051	4.12996
						1.53113	1.61589					6.97832	5.88992					6.73574	4.36181					4.84163	3.66357
						3.11211	2.62129					4.60773	5.21637					10.2278	4.25292					8.20258	5.98637
						1.65578	1.53265					4.28999	4.86446					5.97574	4.8782					10.9746	8.76027
						2.40257	2.26036					7.62247	8.82106					10.4682	7.38193					7.28307	5.08856
						1.33164	1.38529					3.42398	2.88683					7.53312	7.12099					4.18871	3.52112
						1.60839	1.38599					14.0489	10.7183					4.62826	2.92921					5.59858	4.01424
						1.49257	1.29201					13.2244	8.83321					5.23446	4.45382					6.19763	4.53342
						1.35082	1.20802					12.6725	12.3686					6.5554	3.46471					5.55007	3.98514
						1.06714	1.18253					13.5185	12.3669					8.15845	6.54916					7.30302	4.72864
						1.20325	1.1359					9.21426	12.9003					8.96521	5.941					7.79646	3.8413
						1.58695	1.49791					10.0928	8.89571					3.99416	4.10232					9.17883	5.18208
						4.32467	5.01764					6.3522	6.73498					4.53105	4.03743					6.0175	3.98483
						1.70105	1.64102					3.94473	3.86288					2.70655	2.28169					6.55934	3.92313
						1.77301	2.51195					6.85759	9.06627					10.6827	13.8299					6.29757	3.73383
						1.53084	1.56567					6.70328	7.26804					24.0554	35.8995					7.06331	3.10724
						2.11205	2.47921					3.11576	2.27213					31.7755	49.3205					5.662	3.78152
						1.53063	1.55957					3.10729	2.65225					63.149	79.5843					6.49599	3.53555
						2.57378	2.74208					8.29275	8.02596					29.7544	42.2253					7.97248	5.31234
						1.91252	1.72097					7.70137	6.6952					82.458	84.4968					5.17258	3.7119
						1.35748	1.38156					8.06136	6.15328					64.8778	78.9133					13.0296	10.1642
						1.64651	1.3133					6.35031	5.48801					73.1317	99.175					17.4215	12.2158
						2.03087	2.00532					1.0176	1.0802					67.3447	70.2179					7.66835	4.65965
						1.21399	1.41913					6.42255	8.83404					84.6364	104.116					4.0257	4.55956
						1.41874	1.45313					7.53514	8.06624					55.0148	56.6289					6.29536	5.40562
						2.15516	2.04549					3.29819	3.60555					81.7193	92.3746					15.665	9.71269
						1.60422	1.69812					1.76598	2.1755					20.3725	29.193					9.754	5.59605
						1.53139	1.55639					2.71638	2.00057					29.811	42.3189					6.3743	3.2642
						1.89098	1.56937					2.62269	2.52629					10.2582	8.18395					7.9395	4.63519
						1.50548	1.72639					3.72954	3.1649					4.34527	3.96236					6.30868	3.65577
						1.1813	1.37762					2.95547	1.96671					39.3466	50.4468					6.09392	4.15037
						1.72035	1.96102					2.94082	3.66557					7.9123	6.03508					4.79088	4.44134
						1.47888	1.34812					5.00776	10.3357					2.30033	2.60846					2.64821	3.23087
						1.62141	1.54904					6.21618	2.69202					2.5635	2.5391					4.13836	4.02641
						1.48798	1.39987					3.9946	3.77602					16.605	11.7434					6.33279	4.36718
						2.01377	1.60068					5.0356	5.79208					6.65461	2.98069					4.8657	5.71865
						1.38509	1.24846					14.3352	12.2473					26.4411	24.7675					8.34746	6.40509
						1.77184	1.7811					2.20133	2.18239					2.97759	3.37594					4.7368	4.3144
						1.53999	1.89498					14.4986	11.1636					6.43823	4.098					5.26534	3.79242
						2.11026	2.10872					7.95042	7.72159					3.76518	3.35901					7.64123	4.90097
						1.81976	1.75304					2.27378	2.04905					5.91992	4.66037					5.96403	4.54402
						1.58808	1.41484					4.51759	3.74432					13.1542	14.2616					4.31372	3.95836
						2.31294	2.48175					5.81684	4.756					6.05734	4.90637					7.87685	4.12222
						1.4312	1.56013					7.22989	6.80145					9.50563	6.3813					5.9705	3.6191
						1.25739	1.52034					1.54666	1.30533					8.86417	6.45818					5.49672	3.01488
						1.71019	1.60496					3.72392	3.39188					10.1163	6.35003					12.0592	8.55379
						2.38806	1.9809					5.6344	4.38405					6.03815	3.39136					9.31611	4.99139
						2.40971	2.67105					12.4272	10.2751					6.28914	4.4652					8.29084	5.09721
						1.34626	1.18195					3.86522	2.99426					5.24207	4.57465					12.1828	6.21896
						1.45604	1.38959					15.0896	11.3923					4.57527	4.05501					6.19487	3.88527
						1.33516	1.39174					9.81605	8.87343					3.91948	4.33727					5.32531	4.93204
						1.34728	1.27493					8.25047	7.01805					3.84745	3.20663					6.59314	5.25467
						1.92685	1.89393					1.78145	1.24602					9.75617	7.38862					4.82173	3.76166
						1.58582	1.57609					6.98712	6.18987					8.38003	6.92584					7.17424	5.0249
						1.72004	1.44584					5.99312	5.6338					10.5371	10.5502					5.65115	4.36165
						3.26465	4.41254					9.85863	6.84848					5.2033	4.63004					13.1346	13.2936
						1.75089	1.79446					8.15094	6.73945					6.26653	3.50952					4.5233	4.06295
						2.04306	1.79882					2.5399	2.57137					5.45109	5.2285					4.52328	3.48203
						1.41727	1.48707					4.74342	4.71999					3.95952	3.92876					4.61221	3.51304
						2.17173	2.02248					15.3964	12.9083					3.45693	3.49368					5.63988	4.42445
						1.20928	1.3364					3.62491	4.1401					7.25663	3.75303					5.98154	4.64439
						1.12931	1.21438					4.7384	4.72627					4.95095	3.74303					5.09381	4.49639
						1.49837	1.62537					4.21502	3.04378					2.40099	2.3072					4.05067	3.68636
						1.3222	1.40225					2.54021	3.10432					6.15273	4.77452					10.2092	10.16
						1.63038	1.40656					10.7348	10.6383					5.35357	5.77837					9.8274	11.3765
						1.77627	1.94996					7.74161	5.72645					8.06646	5.63482					4.58963	4.67489
						1.70393	1.70465					3.15695	3.51641					3.10053	2.80829					7.71926	8.60568
						1.36688	1.36741					4.57293	4.72694					4.06585	2.84003					12.9297	13.0746
						1.32142	1.38327					2.66721	2.25276					8.43378	9.83058					13.2938	14.4778
						1.75724	1.56527					1.94249	1.49666					10.5043	4.03486					4.73226	5.10635
						1.87235	1.5439					10.2079	6.37468					30.3297	28.9072					5.66862	3.62114
						1.49091	1.37883					5.75839	5.6728					31.5644	26.3568					13.6034	10.7572
						2.60037	2.42534					4.50301	4.16234					5.25301	5.57391					9.29544	8.13283
						1.82905	1.74174					7.38629	8.82067					6.02052	4.44836					4.576	3.78246
						1.47663	1.46651					7.41247	5.46814					6.89536	5.06585					4.65312	3.60913
						1.53317	1.5876					4.40728	5.69293					3.99494	4.22028					7.48474	4.18312
						1.265	1.21094					4.24091	3.48162					6.15087	4.07499					10.1764	7.28639
						1.33079	1.22087					5.70543	5.4037					4.61855	4.7769					7.68429	5.02022
						1.63325	1.81341					4.59817	3.42833					8.37785	6.0664					5.90638	3.64776
						1.56775	1.49465					2.9413	3.98385					8.99811	4.8665					5.79773	3.4621
						2.19363	2.23679					6.3258	7.16772					7.04751	6.95851					7.21953	4.52795
						1.87874	1.22822					3.44154	3.33181					6.03938	5.16082					8.57087	5.69444
						1.42013	2.00572					13.3823	11.4679					8.56082	4.21013					6.43401	4.34856
						1.53063	1.58266					6.19995	5.07359					5.13218	4.27799					6.02106	4.12085
						1.33318	1.20672					1.81803	1.9589					6.14088	4.35228					4.91132	3.52784
						1.47331	1.52043					5.90138	5.10756					7.21753	4.51779					9.77832	8.66892
						1.70851	1.5621					2.6379	1.99344					5.56801	6.23701					10.6709	10.7589
						1.36373	1.54692					12.5033	11.4421					3.86747	3.98626					10.1166	5.44441
						3.46386	5.81826					4.44643	3.88987					5.97198	4.64809					7.7078	4.85446
						1.38677	1.54132					2.15514	2.21931					4.83831	5.07289					4.92305	3.75741
						1.25292	1.36993					9.07264	10.3432					7.14893	4.87005					4.92693	4.98574
						1.22405	1.37583					7.61579	8.24164					5.15029	3.53672					4.66722	4.23492
						1.46712	1.40282					8.45432	7.56743					3.0507	3.78781					4.88062	3.14128
						1.17782	1.14045					3.02809	2.46901					7.02222	5.71752					3.48854	3.23646
						1.34881	1.27667					4.48289	5.74798					3.70905	3.89132					5.8328	4.17387
						1.43195	1.1588					6.03397	5.45486					5.5716	5.50935					8.22796	5.75185
						1.40588	1.33831					4.68763	4.66903					8.87174	6.58519					6.14625	4.14683
						1.33632	1.18923					5.07108	6.30551					5.97704	4.92291					6.90938	3.67324
						1.28073	1.35107					7.85949	6.23608					11.7769	9.12598					6.47576	3.67719
						1.02416	1.22262					5.70096	6.53093					3.99097	2.88215					5.71251	3.35581
						2.25074	2.01107					7.56204	7.92097					26.2568	29.4317					4.24633	3.38292
						1.79591	1.77463					8.20934	8.76328					36.1845	50.4166					3.58869	3.46503
						1.47367	1.33889					9.09966	6.25495					9.30428	9.52224					5.23038	4.75718
						1.42523	2.04748					10.6273	8.95454					7.95029	7.30423					8.33206	6.55827
						1.94826	1.69745					12.6906	10.316					35.6433	38.9576					12.7692	10.7368
						1.46283	1.35942					10.776	8.65916					18.0602	21.1102					8.2185	6.66543
						1.24772	1.08398					1.49393	1.58644					6.60785	4.71976					6.16669	4.55283
						2.72676	2.53978					7.30402	6.3964					5.65825	5.32845					5.85756	4.35896
						1.50631	1.51456					4.73617	3.66612					3.53553	8.38012					3.30629	3.74043
						1.28659	1.30802					3.59545	4.04719					3.89071	3.86704					5.63194	3.83669
						1.69424	2.121					3.73552	3.25804					9.54252	7.20841					5.51468	4.30494
						1.66704	1.65941					13.7324	9.10597					4.96946	4.75727					5.34067	4.65047
						2.16766	2.10926					5.17179	5.82182					8.88566	6.89713					5.82032	4.69882
						1.4015	1.57384					15.1885	11.25					2.63851	2.54598					4.74711	3.63031
						1.37916	1.2398					5.46387	5.18581					3.77759	4.32261					6.16193	4.17313
						1.54749	1.60791					9.84355	9.7253					3.92989	3.44475					6.31202	3.56407
						1.24936	1.25273					8.34877	7.30721					4.57668	5.06198					5.87953	3.37002
						1.97448	1.94218					4.81776	5.04303					3.35477	4.40642					4.68634	3.17901
						1.55993	1.32696					6.63203	6.21153					5.82799	3.87172					3.38816	2.99356
						1.37245	1.64615					12.6483	10.5049					7.40082	5.32462					7.24545	4.30992
						1.46401	1.28762					1.42418	1.62972					20.6245	16.321					7.58515	4.62183
						1.32069	1.40248					6.36484	6.6319					49.3599	45.5092					9.05178	5.8996
						5.88001	7.49451					7.64776	5.973					14.0949	14.113					7.42092	6.24603
						1.2041	1.06338					1.41262	1.5862					5.06253	4.63681					5.38521	4.52511
						1.32281	1.20244					3.50347	3.60598					6.96099	8.50101					5.79978	3.85637
						1.33018	1.33458					8.41012	7.01863					107.292	82.2364					5.25409	5.04718
						1.77002	1.60309					10.3952	9.99244					33.4718	17.6886					10.8218	8.89477
						1.32226	1.30385					4.72987	4.18042					32.6509	16.4666					6.25143	4.66361
						1.64251	1.6982					9.08824	7.40157					11.2784	6.13					5.50119	3.53978
						1.38001	1.22321					12.9228	9.43562					6.27602	7.98776					4.42832	3.35118
						1.27731	1.28338					2.78548	2.42927					10.6299	9.82516					8.24782	4.38346
						1.39897	1.23869					13.9204	16.1164					16.6728	16.2435					4.65753	3.24504
						1.2379	1.27912					7.72126	6.25518					10.8876	34.2909					4.834	4.76464
						1.54557	1.39993					12.1143	7.84801					4.05413	3.57621					5.79491	4.58803
						1.53722	1.43669					5.49461	3.99859					5.41765	3.77435					12.2837	10.5153
						1.44997	1.74413					6.06014	6.64737					4.27105	4.13519					6.32555	4.82514
						1.60354	1.65143					7.75599	6.83238					14.5221	12.5214					5.90864	4.05928
						2.59863	2.17854					9.64571	9.59384					3.00261	2.53574					8.05391	7.32973
						1.73797	1.54294					14.1144	13.8292					28.5499	31.1826					4.60005	3.97702
						1.26492	1.20105					6.25252	5.56071					21.8521	16.9793					4.23731	3.56086
						1.31245	1.29304					1.09782	1.14706					2.62979	2.41756					6.54542	3.73362
						1.32602	1.44228					1.99207	2.14623					33.2296	24.2385					4.04241	2.94812
						1.25588	1.33174					3.03541	2.95974					4.73679	5.60479					3.86628	3.33684
						1.34406	1.36091					15.6134	14.7858					4.28823	4.04242					4.6542	3.57715
						1.5843	1.34959					6.65941	6.54133					4.17966	3.80956					9.73663	8.39028
						1.33441	1.62804					11.1171	8.04172					4.2152	3.6407					7.35873	5.71363
						1.3695	1.41691					18.0168	9.68475					4.22932	2.37111					6.05499	4.0383
						1.69991	1.4988					4.32441	2.83408					7.99408	6.03285					6.09603	4.54575
						1.20574	1.21735					1.51602	1.65871					51.8929	56.9589					8.45374	4.15677
						2.01053	1.84701					7.27639	7.73509					13.4586	12.3669					7.78272	3.5791
						1.64168	1.56097					1.65151	2.24939					5.62689	4.73627					6.9398	4.25806
						2.44318	1.84927					9.53445	10.4785					17.299	19.4893					9.53578	5.72771
						1.44425	1.52978					4.46799	4.42565					81.0355	82.0468					5.7812	3.53838
						1.22448	1.49665					8.95031	9.25546					63.8201	53.4382					5.87631	4.18733
						1.44632	1.56721					4.67473	3.96813					9.15148	6.97273					5.0401	4.17546
						1.61952	1.61933					5.14594	4.06549					5.19156	6.24463					5.41279	3.9742
						1.53925	1.43197					7.91883	7.00161					3.02234	3.32823					5.52967	3.31584
						1.20001	1.26153					6.51848	4.64334					30.4038	38.7749					4.71212	3.7271
						2.55278	2.55426					3.16038	2.80488					5.95432	4.24328					6.2908	4.44927
						1.22324	1.19328					15.1426	13.5884					12.1301	6.07296					6.68136	4.12118
						1.53511	1.53674					10.2187	12.5305					12.6896	10.8084					5.14258	4.2412
						1.5239	1.32961					10.8971	8.54929					5.55851	3.79834					8.03445	6.85282
						1.54542	1.30707					4.07127	3.65457					5.61988	4.6495					10.4005	9.79391
						1.50727	1.70511					1.19321	1.32987					6.78175	5.57351					15.1751	12.5173
						1.54792	1.43745					6.66484	6.22246					5.64539	4.80122					12.2439	8.76619
						1.30642	1.14015					9.90307	8.91033					3.1685	3.77696					14.7245	12.9717
						1.42282	1.48053					3.74342	4.38078					4.55374	4.68651					16.0729	13.8636
						1.8619	1.95194					2.98145	3.37846					4.32225	5.65823					17.2819	14.1033
						1.43753	1.50732					6.17924	5.29103					8.40953	4.91371					15.2073	11.3776
						1.68102	1.63996					3.8242	3.29923					5.69167	4.39459					16.0766	11.8994
						1.42231	1.34712					21.1537	17.7101					7.11798	4.78568					11.5172	9.31385
						3.00797	3.34021					2.15899	2.03813					4.0407	3.05749					15.2404	10.6269
						1.58262	1.63874					8.03003	6.62853					6.02833	5.25124					10.1802	6.14189
						1.15458	1.14968					6.0505	4.40813					4.63144	3.66988					4.52925	3.0692
						1.31521	1.35222					7.99293	7.47666					5.99648	6.29779					8.11581	6.12277
						1.33786	1.21466					5.15887	4.73317					5.63125	4.59827					4.0363	3.1821
						1.3715	1.34489					5.04796	5.03387					12.3868	11.7341					3.87629	3.20445
						1.24794	1.45675					0.731612	0.829242					13.2989	13.3914					5.54198	3.81085
						1.53399	1.56953					7.51953	7.5404					6.54938	3.74664					9.24573	7.38558
						3.17823	4.87112					8.05767	6.4387					5.78835	3.62566					7.83925	5.6023
						1.07886	1.12021					6.29812	5.22584					6.69278	4.06336					7.40187	4.99712
						1.08037	1.03917					8.36571	8.78055					3.8601	4.15977					5.39321	2.78565
						1.21003	1.28659					1.9754	1.70985					5.84027	4.39983					7.29811	4.54454
						1.73014	1.44121					11.4218	11.1546					3.343	3.38936					5.46626	3.19086
						3.76987	3.74861					10.208	8.29945					3.24824	2.77357					7.51986	4.54634
						1.41116	1.40637					6.10301	5.10237					5.57974	8.00008					6.5566	3.79573
						1.55104	2.01792					4.08713	4.00327					4.37763	3.97968					6.27951	3.3819
						1.43218	1.42035					10.9711	8.68568					4.13697	3.527					6.84172	3.98405
						1.72881	1.69925					5.9306	5.14378					34.8728	36.3063					8.47636	7.83308
						1.57639	1.22713					3.53631	2.63587					3.60343	4.25782					4.84915	4.10805
						1.31151	1.24916					7.80506	8.61283					3.96178	3.73351					3.85782	3.76901
						1.30178	1.06085					2.00539	2.58925					7.39675	5.78525					4.90126	3.99626
						1.44876	1.4717					6.01706	6.6156					9.6715	6.06944					6.90912	4.93797
						1.50923	1.43202					7.27124	8.23819					2.39815	3.94532					8.70725	5.85987
						1.783	1.87247					4.59093	5.00632					3.58841	4.58506					4.6636	4.48865
						1.29231	1.24992					4.55136	4.72885					7.31678	3.89752					6.34635	5.3
						1.49525	1.45391					6.16273	6.61761					10.5	8.54945					5.22717	4.74788
						1.44482	1.70174					8.30154	7.04397					4.0737	4.60919					5.01365	4.55768
						1.41217	1.31392					5.3283	4.94954					6.32476	4.12069					6.37519	4.02798
						1.36664	1.21527					4.44806	3.75826					3.83415	3.4452					6.03484	3.63513
						1.63022	1.32701					9.63551	8.56733					4.35661	5.00856					7.61378	4.57933
						1.84185	2.78513					13.636	11.6062					3.46222	2.97245					6.30624	3.25486
						1.49915	1.51482					7.85218	6.37675					9.4259	7.12336					5.92348	4.49897
						1.45054	1.36021					13.084	10.7107					5.80997	4.88995					4.81075	4.54081
						1.79102	1.61421					3.90387	3.55711					6.02516	5.57985					4.98834	4.1587
						1.3015	1.84595					4.78764	4.58591					5.26183	5.79197					5.10673	4.37075
						3.01506	1.79376					8.31236	9.31324					14.0713	16.6584					4.31311	4.22604
						2.51333	2.41468					5.369	6.14781					8.99402	8.54728					5.81322	4.65952
						1.51096	1.62854					1.71685	2.03453					11.2121	10.9298					6.03137	4.6124
						1.08595	1.04809					4.98112	3.74987					20.1892	16.1091					5.97412	3.9761
						1.47462	1.28224					11.9228	13.4408					12.6967	10.352					5.97606	4.79977
						1.29704	1.20609					2.52522	2.53226					21.0821	15.6746					7.94384	5.47966
						1.60991	1.35611					4.54997	3.70165					27.4483	24.5935					7.75897	4.78932
						1.335	1.4117					7.85566	7.02055					21.1549	30.9273					4.66557	3.92258
						2.27758	1.99292					4.67242	4.17382					7.30796	12.6057					5.97717	5.0913
						1.97536	1.99737					5.1072	4.11392					44.2772	43.907					7.89449	6.03602
						1.39836	1.34255					3.17947	3.50726					3.36981	4.42284					5.95053	4.15499
						1.54495	1.59899					4.88941	4.2503					11.1544	5.91312					5.06444	4.21755
						1.58531	1.59061					5.49432	5.10839					2.45514	3.35937					6.22172	5.98319
						1.31789	1.54286					11.473	9.38701					7.6382	9.26918					5.97032	3.81565
						1.60344	1.56841					2.23613	2.17673					11.7019	12.1109					4.56384	3.1058
						1.82921	1.73414					7.33054	8.68806					10.3574	10.0192					5.05869	3.96203
						1.24363	1.42222					10.8154	11.3684					8.55303	7.98056					4.92994	3.50648
						1.75257	1.45171					4.82136	4.3971					16.1769	11.974					5.92077	4.49763
						2.31529	3.29084					7.5347	9.92144					8.19141	7.25577					4.41021	4.37721
						2.06461	1.56584					4.1476	7.01158					5.21974	4.43794					5.64413	4.04773
						1.28906	1.62154					7.00023	7.02653					4.47309	3.42539					4.79198	3.47541
						2.3009	3.34532					8.7518	8.10296					35.5258	43.2315					6.59537	5.13226
						3.82785	2.68033					3.00965	4.07791					14.9974	7.90035					4.90341	3.80385
						1.3492	1.76634					3.83195	4.03565					18.0282	26.8519					4.91803	4.61242
						6.86386	5.19891					2.62064	1.79724					42.9996	42.6107					6.63342	3.96856
						1.27993	1.71067					5.83622	6.12131					112.873	150.112					7.11906	5.30423
						1.62586	1.46303					2.69673	2.53987					79.9335	84.6525					7.31161	4.84904
						3.56622	3.20698					2.48683	3.21486					16.0006	14.934					5.21017	3.51505
						1.32523	2.17022					3.03221	3.55843					11.4211	10.2796					4.60661	3.69606
						1.55359	1.36867					3.37439	3.80219					16.8111	27.1913					4.27045	3.45492
						1.54418	1.26194					15.9402	15.9955					60.9397	62.993					5.2885	4.31432
						1.87969	1.53089					9.67178	10.2017					9.92334	20.9193					3.98345	3.37211
						1.58242	1.43902					1.08096	1.30601					3.43195	4.05872					6.23783	3.85991
						1.44383	1.4078					5.18263	4.75408					6.89914	4.86982					4.17673	3.67611
						1.73418	1.76773					7.99059	6.13604					15.6746	13.9509					5.85567	4.17844
						2.04612	1.60653					5.53248	5.92144					4.96695	6.23211					8.26274	4.81203
						1.68512	1.46549					14.3167	11.9533					3.85415	3.54697					4.39948	2.95679
						2.4935	2.05293					8.36292	7.13751					3.40383	4.15796					4.31417	3.32021
						1.24404	1.3403					2.61765	1.96883					21.8354	27.9228					5.2986	3.40939
						3.30419	2.5138					15.5398	14.4676					8.75335	10.8359					6.52709	5.5647
						1.85938	1.53164					1.73259	2.09718					11.3679	23.0509					3.77878	4.06362
						1.33054	1.40663					4.44779	4.60442					5.29825	3.4793					6.40368	4.64124
						3.97082	4.67972					3.83209	3.35299					7.79646	10.3408					5.25936	3.50164
						1.86547	1.99302					3.48634	2.6713					6.71551	7.04473					9.21682	7.59121
						1.85663	1.83194					1.15552	1.54267					5.36277	5.09434					7.45876	5.83998
						2.06015	2.02406					10.7417	8.59363					15.7426	16.0393					6.65039	4.47972
						1.49531	1.54569					5.49991	4.57961					21.5669	19.0786					6.7156	4.71044
						1.68883	1.69044					15.5127	14.269					10.1485	6.71046					5.1826	3.67667
						1.59201	2.02741					7.27885	8.22583					7.44706	4.70528					4.38252	3.70005
						1.19479	1.19577					9.66013	7.27255					9.86791	8.27184					4.56806	3.32683
						1.54691	1.49542					4.39926	3.22404					9.05351	6.7013					4.60275	3.71837
						1.27764	1.31697					6.08387	5.54433					3.86777	3.37318					5.2859	3.37746
						1.65757	1.24375					5.14861	4.16302					5.04234	5.27088					4.65491	3.47073
						1.32981	1.66307					5.96537	5.83606					64.7972	77.1427					3.29244	4.28699
						1.64474	1.55804					4.35441	3.44145					65.8771	74.011					5.35753	5.18886
						0.964924	1.19472					7.64732	7.43337					6.71236	12.8769					6.34095	3.57131
						1.54271	1.30811					5.60315	5.36285					16.7139	13.6165					4.24291	3.79156
						2.15647	1.84598					4.94939	4.16769					4.95417	5.18682					6.04646	5.67389
						1.52841	1.4327					3.167	3.28729					44.4066	44.1162					3.8123	4.04622
						1.25304	1.63144					4.03889	3.49512					6.26763	8.78645					4.94468	4.51544
						1.62125	1.59202					1.41205	1.06461					3.12646	4.32528					5.79488	4.12144
						1.82548	1.8584					3.00294	2.00606					8.00146	5.58158					5.28177	4.77306
						1.7932	1.66395					6.53375	7.02001					7.01499	5.81964					4.63967	3.43659
						2.06769	2.74719					5.05694	4.71762					7.81325	12.1107					4.819	5.102
						1.19816	1.25458					3.42904	2.82242					17.8236	21.0168					5.07288	4.43288
						1.60732	1.45356					6.86655	6.50967					7.43986	6.31487					7.36193	5.38447
						1.51516	1.19945					6.70365	4.95396					8.38041	9.34374					5.7029	3.21802
						1.57993	1.4709					7.35434	6.10632					4.32736	3.3213					5.69733	4.01837
						1.58462	1.90885					7.3599	5.55893					9.04135	11.13					6.87962	4.88969
						1.30521	1.30303					4.72316	3.71589					12.6486	15.2498					5.33221	3.71792
						1.69403	1.66574					5.91575	6.65551					10.7469	10.4813					5.85775	3.32803
						2.18604	2.39976					13.7431	11.3866					21.6941	19.0508					7.41777	4.38168
						2.42568	2.46097					4.26698	5.26138					7.60857	7.04769					6.8254	4.59315
						1.51514	1.34608					9.62039	8.88814					4.54764	3.69784					9.89497	8.29118
						1.73553	1.46202					3.42117	2.2754					9.3412	7.62861					5.39417	3.4381
						1.39719	1.2205					25.2788	16.9965					9.36786	4.57896					4.19225	3.48206
						1.39809	1.25517					4.68424	4.29879					5.98956	3.36135					5.88925	4.18457
						1.91256	2.02153					4.7481	2.0505					38.4394	40.5303					7.57129	4.57113
						1.57289	1.46969					6.28697	5.78074					26.5383	31.9891					5.33899	3.39735
						1.72192	1.82838					3.86199	3.25246					4.52833	4.49891					7.13906	6.12163
						1.72948	1.50342					5.62349	4.49467					10.0343	7.55108					5.21588	3.87945
						1.77465	2.0299					3.87544	4.18394					5.26488	4.72353					10.7154	7.34886
						1.9214	1.96513					10.0273	8.43844					4.85181	4.47994					4.11653	4.39685
						1.94495	1.75773					1.03245	0.595418					5.77147	4.54971					8.34668	7.16861
						3.55455	3.38065					10.8449	7.7379					7.96176	6.40223					6.35406	4.98998
						2.3131	1.8266					7.79001	9.67426					46.0551	67.6293					3.92021	3.82501
						1.66925	1.51425					5.28209	5.93241					24.9319	27.8325					6.15743	4.61108
						2.15356	1.94927					3.00975	3.20741					35.3555	39.7503					10.3175	7.28839
						1.34546	1.52986					4.04093	3.46939					16.4538	19.049					7.9842	6.29989
						1.42726	1.46638					1.4616	1.73152					3.38796	3.60718					5.86302	3.58477
						3.23973	3.94878					14.4712	12.6828					11.909	10.2292					6.65368	4.03387
						2.75001	2.31809					7.24266	8.07814					5.97893	5.44306					5.44592	3.77974
						1.91819	2.11548					6.79945	6.80025					6.16533	4.61949					6.30136	4.84135
						1.09722	1.30669					9.77043	8.94355					5.60711	4.51318					4.80397	3.84871
						1.51385	1.35931					4.44909	5.76798					5.81113	3.59507					5.66398	3.87229
						1.61648	1.81071					7.21863	5.51474					5.50738	5.50596					4.89074	3.84308
						2.65004	2.20963					12.7575	10.1349					5.29874	4.58814					5.5867	4.57299
						1.53813	1.51387					4.36044	2.05897					5.36878	4.01433					4.91427	3.94231
						1.6344	1.7257					7.7843	10.2914					6.85774	11.2064					8.76756	6.39416
						1.52218	1.59828					5.00555	5.03933					3.53104	5.91106					12.4854	7.16369
						1.32739	1.11351					2.85909	2.64577					6.45964	6.55058					8.50888	4.51582
						2.33299	3.20943					9.22752	7.13019					4.51281	3.51074					5.33232	5.02886
						1.57753	1.44076					4.07555	3.66178					3.52616	3.79521					6.11212	4.28477
						1.23255	1.26251					7.67506	14.1508					24.1355	16.5078					7.18495	4.89004
						1.27115	1.36912					4.76014	5.70553					37.1272	37.6685					5.73116	3.75753
						1.27329	1.08512					8.18017	4.7824					10.9159	16.9334					6.18525	3.85637
						1.13697	1.29146					5.66813	5.69779					5.85899	4.65492					6.3997	3.75746
						3.0057	2.65391					6.34447	5.32248					7.84549	5.11374					6.47871	4.48898
						2.02343	1.7525					2.77329	3.60218					8.80796	8.15473					17.2374	11.7502
						2.6468	2.24949					3.17443	4.07722					8.96551	5.34124					9.96665	6.6652
						1.24993	1.07163					4.51501	4.6889					5.55811	7.5592					7.78485	3.55805
						1.15556	1.20952					10.3364	10.4677					3.4794	3.0241					8.76275	3.93003
						3.40974	3.43407					7.24339	6.98689					3.93099	6.23225					11.6277	5.23685
						1.12823	1.22703					7.75294	7.53755					10.9375	12.5646					6.88472	3.8908
						1.29641	1.15377					7.61645	7.21784					4.27124	3.82231					5.44955	3.73909
						1.11908	1.33621					4.76543	4.38932					3.26915	3.14367					3.97434	5.07526
						1.22018	1.07689					5.24679	5.74634					14.2686	12.7084					4.61552	4.37185
						1.54091	1.37674					1.43053	1.17711					7.00049	4.86622					7.43307	4.58747
						1.39336	1.47076					4.08841	2.44037					4.48958	2.72286					3.69301	3.34255
						1.1687	1.32115					2.0643	1.90777					15.9596	13.6316					7.38368	4.74286
						1.38168	1.36414					6.15813	7.81872					55.0688	60.2754					6.18085	5.0392
						1.54458	1.53339					3.46849	3.55543					85.1165	105.888					3.52476	3.37941
						2.80638	2.74452					7.16154	6.09728					26.5622	25.8336					5.14323	4.62572
						1.61977	1.82107					8.29649	8.35121					5.86105	5.69284					4.33868	3.21271
						1.77633	1.91869					6.97557	5.49553					4.67667	4.01751					5.138	3.95856
						2.15799	1.28996					7.55105	5.16934					10.4525	7.20696					5.69387	4.13121
						3.06276	3.78562					5.96272	8.63639					42.3346	45.8267					5.96152	4.8809
						1.94897	1.56153					5.65492	5.19469					85.1534	113.635					6.022	3.77939
						1.69782	1.69744					2.85659	2.25159					63.5153	85.7912					9.08517	6.56931
						1.81705	1.22863					1.7607	2.01304					2.77133	2.8068					6.28066	4.11281
						1.61617	1.86381					6.26867	6.1139					3.24029	3.66016					7.74984	5.29225
						1.53772	1.49646					10.07	7.19271					4.43053	2.85375					4.57011	4.31208
						1.43258	1.7113					9.94308	9.33275					5.39107	5.57613					6.08761	4.20048
						2.94429	3.03139					2.79995	3.15375					11.2915	8.19278					6.091	4.64274
						1.56634	1.49022					2.42361	2.77233					63.9619	63.4353					10.8091	7.56869
						1.57596	1.29274					6.27738	6.3645					38.1135	53.4558					8.35491	5.24491
						1.62683	1.74034					2.92944	3.4825					13.3313	8.16688					7.14815	6.30059
						1.22742	1.23898					1.10302	0.879686					70.9931	83.673					15.308	11.3471
						1.52357	1.6642					13.5328	11.2462					40.2209	37.6847					11.8769	10.9153
						1.93229	2.16441					11.9707	10.8377					5.48734	5.49587					5.79862	4.00959
						1.26819	1.14108					6.0492	5.58915					10.4901	6.43587					3.64638	3.62561
						1.294	1.26588					6.24755	6.58284					12.7808	12.4157					7.11094	5.07494
						1.18803	1.27293					6.87765	7.25946					12.4898	17.6441					6.28236	3.70066
						1.31469	1.57357					10.2255	9.59342					3.45137	3.2568					10.1301	8.44543
						1.92993	1.71039					5.5455	4.4428					3.9238	3.41038					4.41152	3.90783
						1.53821	1.35225					2.81555	2.98915					7.66114	4.52916					8.82526	5.0764
						1.42219	1.48956					7.53259	8.71853					10.8926	13.143					6.09403	4.79205
						2.59921	1.98524					1.81973	1.8965					7.01046	6.8706					8.2014	5.57706
						1.65944	1.75218					7.10926	8.18888					8.67591	8.39116					4.50498	3.80824
						1.29587	1.27239					5.8442	4.2969					7.54484	5.00408					3.69016	3.88533
						1.19335	1.22074					7.58457	5.34313					5.39023	3.73699					4.41861	4.19284
						1.41151	1.49967					5.79112	4.72312					4.46779	5.61781					4.52906	4.12017
						1.50395	1.27948					4.00688	5.0799					5.51283	3.26489					5.07235	3.48954
						1.26768	1.25014					7.45294	8.09669					4.1269	4.09344					3.54021	3.18403
						1.59233	1.89006					6.69738	3.16941					4.04443	2.76386					4.97821	3.62938
						1.43343	1.3872					5.48093	5.02198					3.93693	3.54155					7.09066	5.00065
						1.48295	1.51987					5.76265	2.91795					11.9947	18.4814					6.90152	4.35784
						1.40811	1.5092					7.77584	9.32924					6.4206	7.02067					5.2215	3.66535
						1.16501	1.19496					9.49951	7.97487					5.59192	4.36788					7.01708	4.31173
						6.05707	4.64014					3.28747	3.04119					8.60703	11.2255					7.09691	5.12668
						1.477	1.4675					11.9421	10.7291					3.96292	3.74384					5.39941	4.0531
						1.54383	1.40274					2.79388	2.11155					4.957	4.35412					5.12225	4.17099
						2.21744	2.06596					2.26916	2.4947					9.81477	13.9013					5.70529	4.47202
						1.36198	1.41594					1.59088	1.5313					2.79291	2.69921					5.30825	4.65944
						1.30508	1.23172					5.40948	4.45234					40.2916	31.5112					5.06275	3.75061
						1.41351	1.40832					5.99724	4.08715					14.0781	8.01108					4.7694	3.53997
						1.42764	1.47411					5.24644	4.9068					3.7422	3.23818					6.15138	4.13563
						1.35178	1.32978					2.57129	2.73614					4.82074	5.23512					6.36478	5.10331
						1.57731	1.70565					1.68732	1.88825					12.9849	13.4219					4.95308	4.77257
						1.43278	1.4392					7.66876	5.11624					59.3606	68.7015					6.43593	5.1502
						1.40738	1.14046					8.87446	6.57793					4.42851	4.56518					5.89003	4.78884
						1.90093	1.42051					4.73152	4.29878					4.96385	6.01572					5.74459	3.98785
						1.30571	1.17075					3.09518	2.37112					3.78987	3.45616					5.15878	3.35928
						1.30939	1.50562					5.407	4.93071					5.43734	4.52899					6.03496	3.82433
						1.55236	1.61077					3.23625	3.62156					9.0498	9.16281					4.60476	3.35776
						1.20978	1.1226					7.89516	8.6426					7.45466	4.42315					7.79613	4.38285
						2.48865	1.85423					3.87943	4.17947					4.90697	3.74231					9.83888	6.45355
						1.92896	2.58404					7.97641	8.42003					8.39077	7.10107					9.35559	4.8047
						1.23763	1.28724					7.59642	5.55861					8.03477	5.91347					5.40113	2.90988
						1.55359	1.4471					18.8777	15.9019					6.65696	6.01879					7.01648	4.11418
						1.76317	1.7552					2.19071	2.63901					34.8976	36.1256					6.89717	4.5018
						1.92488	1.94176					5.63271	4.92					24.495	23.4691					7.05083	4.68814
						1.45491	1.7817					8.35742	8.36571					5.85316	8.1061					5.52215	4.23007
						1.3477	1.28543					6.50518	4.94834					18.3824	19.8537					5.38206	5.04
						1.25532	1.17955					2.871	2.99647					25.8351	17.1791					5.35765	4.03922
						1.25058	1.23833					2.02403	1.90107					3.24789	4.55316					7.6191	5.97237
						1.42355	1.29032					8.66871	7.70235					3.55919	2.63785					6.93174	4.77252
						1.36974	1.39045					9.30349	7.15283					23.3142	23.8031					4.89289	4.04926
						2.01827	1.79478					6.12045	4.21342					25.826	38.7826					4.32549	4.74206
						1.86178	1.50816					2.60945	2.05672					9.57755	14.8232					4.47279	4.73625
						1.14343	1.34887					7.1126	6.97162					7.3823	8.24208					5.07073	3.39432
						1.7319	1.65386					3.20867	3.3157					18.251	28.82					4.01581	3.28868
						1.50241	1.42905					4.13876	5.58238					7.65566	4.37162					6.45442	3.12991
						1.325	1.24937					3.14269	4.22326					8.37749	6.36916					9.33092	6.61038
						2.2295	1.85505					6.07119	7.00933					3.28126	3.71622					4.94744	3.28605
						1.39014	1.60299					7.89818	7.46513					10.1925	7.74653					6.30821	4.84459
						1.1859	1.10051					5.04866	3.9834					12.7067	14.5308					4.22894	3.71288
						1.254	1.32258					3.3113	2.04765					9.64435	6.45261					5.08634	4.40055
						1.24662	1.07265					11.0821	9.06211					2.87758	4.17995					4.7532	3.89734
						1.37673	1.36605					8.36786	6.58297					4.92659	5.56502					2.85414	3.77323
						1.32558	1.39051					11.235	8.36829					5.94875	5.68038					3.83976	3.36865
						1.37023	1.43828					7.61014	6.1023					3.79861	3.9147					6.12889	4.38592
						1.47888	1.15282					2.49099	2.40966					12.0559	11.8801					6.29484	4.32679
						1.29051	1.25177					6.23596	6.0363					12.0639	3.971					5.54432	4.53678
						1.86975	1.56561					11.5034	8.20791					11.1211	6.15869					3.50066	4.63845
						2.14104	1.84995					5.48118	4.72085					2.52204	3.29981					4.60608	3.54766
						1.65058	1.58008					2.72882	2.03475					4.71456	4.01124					5.95541	4.45615
						1.51853	1.60483					26.3954	20.1336					4.60585	5.02712					4.29012	3.5133
						1.71056	1.65534					3.66972	3.28517					10.6206	11.1974					5.5295	4.42586
						1.19691	1.30694					4.0022	3.13544					6.91302	5.26435					5.56396	4.16678
						2.0107	1.68187					6.08894	5.33478					5.98452	5.78949					6.34717	4.48214
						1.94078	1.89201					18.9199	12.9862					2.7193	2.85337					5.10086	3.02144
						1.79821	1.68763					8.93555	9.06661					3.04339	3.96196					4.23273	4.52056
						2.12193	2.31627					5.98967	5.62094					3.68088	3.65323					6.06221	4.37047
						3.33819	3.16309					3.65776	2.81641					6.36573	4.51917					9.02035	6.44938
						1.42615	1.53531					12.2677	11.5876					3.36846	5.18558					7.65874	4.6174
						1.5851	1.52136					1.36093	1.62321					21.3516	12.2384					8.51015	6.56795
						1.46308	1.17564					17.2609	16.0862					3.02523	3.33711					7.74862	4.89866
						1.28556	1.46833					3.24821	2.3751					4.12745	2.60082					10.3632	6.53898
						1.2748	1.49846					11.0704	11.2196					3.14269	3.63533					11.8101	6.03562
						1.37432	1.40648					3.87256	2.06125					24.1431	26.419					8.91338	4.85927
						1.5212	1.59518					8.76624	11.7424					81.4043	59.648					5.74628	4.25223
						1.35045	1.44778					7.27547	6.10238					4.8518	3.97176					7.34497	6.03602
						1.29004	1.25586					17.7988	14.7697					10.3256	14.4604					4.87407	3.67233
						1.45656	1.36607					6.22057	7.23926					14.0487	15.264					10.1909	7.02366
						1.8708	1.6737					2.58512	2.65149					4.79605	3.52724					5.52889	3.81789
						2.90668	1.93619					3.06691	2.48451					7.56103	5.89897					5.66496	4.08363
						1.4982	1.34679					2.51204	2.51634					21.4665	18.2197					3.70999	3.8891
						1.66655	1.69135					5.89103	4.55631					3.68794	4.2059					8.15703	5.04796
						1.21781	1.22655					6.39902	6.35063					6.27699	5.53143					7.36318	4.82613
						1.50877	1.67528					1.18913	1.32937					7.18995	5.97801					5.32149	4.10914
						1.13919	1.323					8.40774	7.81939					13.4437	11.4064					4.54639	3.94508
						1.78898	1.63992					1.11191	1.20216					7.85448	11.7393					6.09614	4.90629
						1.17355	1.29682					2.54061	2.57366					3.25916	4.92439					5.14247	4.69172
						1.57942	1.49421					5.81552	5.95604					8.81837	6.68983					8.66348	5.98895
						1.58857	1.76044					14.811	11.8802					11.7227	4.67952					5.49875	3.49018
						2.02133	1.85021					5.59092	4.24947					4.37375	3.35331					6.29351	4.81358
						2.77587	4.01575					3.99347	3.91758					4.26602	5.8201					4.29268	3.24484
						1.53997	1.48245					6.44015	6.05817					5.99789	5.11576					4.03557	3.44496
						1.14042	1.43521					4.18732	4.25604					8.92489	5.70599					4.60432	3.28482
						1.47639	1.41143					13.2282	10.8397					6.06645	5.67558					3.99879	3.53268
						1.4741	1.9419					9.07198	9.08409					9.53812	7.85343					7.93071	6.12665
						1.43013	1.5036					5.18142	6.48575					7.39396	4.79802					5.94951	5.11798
						1.43493	1.41144					5.88466	4.65168					2.77789	3.02149					3.798	3.74142
						3.19462	2.72628					4.18434	5.19055					19.7707	14.4842					7.57038	6.3357
						2.72082	3.41589					4.42037	2.91523					13.3622	12.7814					5.7764	2.95257
						1.96182	1.76069					10.9252	13.0214					5.77285	5.86159					12.269	9.083
						1.28695	1.26611					0.82198	0.986503					5.15841	3.70705					17.4386	15.1561
						1.96937	2.23322					10.7126	11.9126					4.27005	3.25701					15.1291	12.3017
						1.23646	1.35062					12.1786	14.7486					4.5084	3.92172					6.57582	3.72795
						1.20411	1.3928					6.47228	7.95221					6.82085	5.81637					6.48013	4.199
						2.55845	1.71308					16.9781	18.5167					13.0161	19.007					5.02965	3.68374
						1.63955	1.60239					4.86696	3.85365					27.3508	33.2888					5.61223	5.29349
						1.26893	1.49053					5.7782	5.44253					18.0566	11.6137					7.54889	4.89261
						1.62243	1.44051					6.59485	7.85032					10.8579	10.7449					3.22722	3.029
						1.88294	2.12991					3.75622	3.06304					24.5649	24.7133					9.7784	7.7099
						1.90539	1.79401					2.71804	2.32496					48.5904	54.413					5.09383	3.16789
						2.25753	1.62832					15.8958	17.9666					51.4232	79.4804					5.50757	4.62087
						1.29725	1.46697					14.1783	10.5127					32.1305	74.0386					5.01164	4.43289
						4.43964	3.64759					5.61012	4.72637					13.8227	32.831					6.05073	4.58191
						1.30981	1.31216					12.4164	11.7801					6.76695	5.53142					5.07255	3.95394
						1.52258	1.38242					1.74696	1.62052					19.1632	15.2748					3.63865	4.71916
						1.47655	1.36402					7.57972	8.16825					4.98567	6.89139					4.31177	3.64333
						1.42892	1.74349					6.21216	7.87641					5.7602	5.37172					3.68175	3.32982
						1.2951	1.5279					13.5096	15.6689					5.85144	4.72182					8.42407	6.74542
						1.39749	1.0913					16.3366	17.5563					9.50405	11.2697					4.6363	4.0869
						1.68711	1.89492					14.4612	9.92813					13.564	18.1794					3.78882	3.22682
						1.48568	1.64311					5.78843	4.85943					27.7537	31.2852					5.59524	4.72762
						1.37105	1.47159					14.3227	12.9811					4.60112	4.92163					5.65104	4.39557
						1.63985	1.45156					3.93312	5.36271					3.29515	2.20618					6.06873	5.5841
						1.66946	1.40045					5.70901	7.5944					7.92972	12.1504					6.30133	5.49568
						1.47553	1.46821					6.97732	9.31046					19.3382	22.554					7.45618	3.85195
						1.4649	1.37409					5.62124	5.55608					3.00085	2.70035					6.9392	4.87468
						2.68683	2.20511					6.10129	5.95759					63.9937	71.7565					6.64439	5.54862
						1.25777	1.18731					1.4663	1.86852					56.0295	77.0444					5.99736	3.78572
						1.34908	1.63685					15.6611	17.4098					5.61611	3.83707					7.40239	3.70476
						1.65556	1.73288					5.16487	6.80772					7.29866	5.12457					8.06746	4.06337
						1.6405	1.30065					3.97948	4.85088					3.99493	3.10597					10.4618	4.13499
						1.30138	1.25969					4.86023	4.65665					6.06538	3.70947					6.27635	3.75137
						1.73212	1.47653					5.03822	6.45479					39.8199	33.456					10.5323	5.59131
						1.50081	1.54247					13.5206	10.2488					8.17065	4.95213					9.44919	4.15695
						1.41448	1.63363					4.37598	4.26153					5.10915	4.96258					7.21649	3.72076
						1.80046	1.54892					3.18753	4.18755					5.62518	7.27794					6.72457	3.38185
						1.67571	1.94761					14.3648	13.3545					3.4572	3.00386					6.14981	4.76173
						2.26308	2.63351					4.08424	4.36471					6.31607	4.57237					5.81879	4.86476
						3.43599	3.82277					1.95258	1.75545					4.73526	4.13496					5.07626	3.76198
						1.36802	1.22705					6.63637	6.54407					5.67344	5.32889					13.0291	11.0382
						1.34137	1.27963					9.83011	7.12673					6.64277	5.68759					10.9534	11.0679
						1.91331	1.67067					4.1558	5.38777					10.4427	8.38901					4.94276	4.42439
						3.01496	3.55095					6.89952	5.37491					5.95314	7.72946					5.56731	4.08423
						2.69264	3.03058					2.89716	2.16893					34.7868	46.646					4.46133	3.1077
						1.67173	1.48941					3.38344	3.51365					4.20607	3.97308					10.988	10.5528
						1.55888	1.50831					3.63776	3.12408					6.87177	6.54629					6.21592	4.3822
						1.43884	1.35516					1.63823	1.27874					4.2071	3.89765					5.05789	3.82735
						1.46494	1.56105					11.169	9.15713					6.82554	4.21801					3.71497	4.55938
						1.18224	1.22445					12.6043	10.7878					5.61936	4.2388					5.63162	4.39783
						2.43428	2.502					8.68065	7.29276					6.20312	8.90405					4.61756	4.40428
						1.76978	1.49678					3.18572	3.59824					4.64844	5.55425					6.48621	4.80057
						1.74869	1.81719					1.70441	1.5504					4.70759	3.99931					5.09665	3.90748
						1.63526	1.12638					5.9924	5.76303					3.22116	3.10413					7.23893	4.36333
						1.4341	1.22592					8.90101	8.20105					4.88356	5.34498					5.04718	4.48462
						1.3597	1.39824					4.26868	4.38031					5.79649	3.92669					5.05048	4.57215
						1.5226	1.32742					3.09614	2.01692					56.6033	53.1714					3.8743	4.73853
						1.10381	1.25917					1.95461	1.42825					80.1277	120.306					4.11413	3.43056
						1.10592	1.25463					4.29117	3.82694					13.8114	11.4561					6.7575	4.57769
						1.53005	1.96583					4.78678	4.70963					3.71158	3.49183					5.83506	3.90311
						1.64898	1.65798					7.29632	5.04002					5.02653	4.86114					6.8401	4.93153
						2.55812	2.59779					3.88069	3.28779					3.92991	3.29759					5.18169	4.30511
						1.49509	1.29749					6.36692	8.32259					8.27235	4.20821					6.54187	4.21606
						1.24419	1.36519					4.72148	3.74975					44.2461	58.3854					7.51339	4.68036
						1.27794	1.07719					5.74287	5.93164					88.3998	88.8229					5.58418	3.64191
						1.02824	1.33153					14.0311	13.2053					47.4766	50.7982					6.26963	4.2042
						1.53303	1.5511					5.51547	6.27872					12.9616	15.9609					10.464	8.0905
						2.08814	2.00126					5.30644	3.4447					7.23647	11.8314					9.17407	6.29486
						1.90182	1.62414					10.5541	7.10358					73.0084	70.2563					5.4792	3.60248
						1.43792	1.47852					2.94377	2.78491					51.4512	65.4854					3.90042	3.29234
						1.65952	1.45863					11.4161	11.2718					83.1244	92.1001					5.20866	5.02484
						1.28468	1.44436					10.3011	10.0489					59.9714	69.6144					4.73264	5.22023
						1.59928	1.31431					11.1154	11.0875					39.0067	39.6872					10.2394	12.3003
						1.46029	1.54228					3.41579	2.5847					106.263	125.842					5.98757	4.73191
						1.97528	1.87696					4.5568	2.46064					3.90641	7.83497					6.58472	6.37107
						1.48499	1.60374					12.517	7.7133					6.34607	5.27179					4.97809	3.07253
						1.30304	1.1914					4.93167	3.88453					3.94506	5.65966					7.07667	4.69479
						1.59426	1.59381					3.59535	3.7935					76.6049	86.0718					7.13574	3.73433
						1.36624	1.12776					10.4037	11.8895					66.9389	85.8069					6.39352	4.42738
						1.63182	1.39135					6.9351	6.04884					106.67	98.8486					9.03931	3.71405
						1.59542	1.27557					7.01466	7.23273					101.357	109.355					5.82165	4.88269
						2.54197	2.21988					2.1202	1.48213					92.2056	100.243					5.24562	3.7772
						2.22499	2.10501					1.45364	1.51516					64.5202	81.2259					8.52288	4.79823
						1.99878	2.20021					9.27566	10.4613					26.2273	33.8124					6.90949	3.57871
						1.58768	1.78803					3.241	2.89881					24.42	22.6882					3.76955	4.78368
						1.90451	1.87956					7.69305	7.80604					16.993	11.6365					4.54306	4.05024
						1.88121	1.61101					5.57654	7.30111					5.79649	5.99872					4.24142	4.23795
						6.12221	6.79772					2.68232	2.14254					5.05387	4.85584					3.33796	4.02822
						3.47897	4.73078					5.88412	5.19092					15.093	8.63234					3.61094	4.34058
						1.79199	1.48913					1.65255	2.35668					7.40341	9.41522					4.276	4.24592
						1.0788	1.19042					1.1372	0.913001					11.7557	7.49677					4.97495	3.7262
						1.29507	1.14673					1.25732	1.04426					6.60615	4.10856					10.0763	5.51419
						1.2912	1.25285					4.91229	5.26851					13.667	14.5345					8.7364	6.08955
						1.65011	1.76618					2.76724	2.37112					3.44659	4.31169					7.11062	4.38295
						1.5938	1.29399					4.20674	3.6981					3.60676	3.26185					5.4003	3.65463
						1.25024	1.43066					1.65141	1.66205					5.79921	4.54331					5.23486	3.89142
						1.45602	1.27415					0.955876	0.819					23.6145	14.1611					4.46383	4.01478
						1.22181	1.26713					9.63196	8.28301					8.08127	4.99558					5.9624	3.50682
						1.39054	1.19148					14.4843	22.8606					13.3189	17.8484					4.86816	3.36066
						1.39075	1.48466					5.03509	4.09727					3.60968	3.26563					4.90816	4.16801
						1.66432	1.50937					8.95407	9.99723					13.5719	12.0713					3.85383	4.23172
						1.63977	1.49412					20.8189	18.7077					8.91076	7.85859					4.77536	3.85071
						1.6581	1.61636					11.7684	9.08151					4.85121	4.47365					3.66114	4.37153
						2.11531	2.06691					11.283	11.2154					5.75289	5.74799					6.77166	4.65555
						1.20174	1.48328					4.40691	4.62752					4.31633	4.97744					5.95309	4.07054
						1.61092	1.49182					3.01596	2.94159					8.97563	5.67064					6.01644	4.97727
						1.45166	1.35472					5.78592	4.7934					7.69367	3.89001					6.10626	3.50785
						1.35426	1.37934					10.0476	7.17665					4.55683	4.02092					5.78569	4.3237
						1.56127	1.56109					5.78675	3.79367					11.7349	9.60619					5.88305	4.75206
						1.24454	1.07881					5.34046	4.60024					13.0029	13.4682					5.34189	3.14527
						1.25987	1.33697					6.81871	5.53189					9.22542	9.62034					4.4434	3.43531
						1.33039	1.19601					11.1985	11.3579					4.37137	3.93671					6.77972	4.15193
						1.34951	1.35854					9.54522	7.35576					7.22991	6.94007					4.55256	3.0909
						1.47393	1.46774					1.38179	1.28591					10.3683	4.79019					6.29438	4.01246
						1.20137	1.43279					19.3846	14.5402					20.2382	30.2455					4.4643	3.41535
						1.27791	1.26452					6.53204	7.50448					6.32387	6.03108					4.84425	3.58019
						1.34963	1.6392					5.67569	3.68818					3.11597	2.944					13.8341	12.048
						1.41198	1.48624					2.8875	2.40566					8.96515	5.56255					17.4611	15.0376
						1.4829	1.55238					15.9085	16.58					14.6935	17.6045					8.57916	6.82487
						1.57406	1.4768					8.32385	8.02328					7.39403	4.77139					3.31056	3.82191
						1.51212	1.62756					5.54234	4.89102					4.36693	6.67966					3.79687	4.17873
						1.37367	1.21454					1.50678	1.74563					10.759	12.4586					5.60296	4.88674
						1.7926	2.27285					3.9894	5.96669					4.6716	4.37659					6.60154	5.13937
						1.59197	1.29366					6.16381	5.2595					10.54	19.6439					6.8515	5.13983
						1.78935	2.77469					4.46357	3.16084					4.55291	4.33703					12.485	8.01344
						1.32624	1.09296					11.411	10.6136					8.65609	10.4364					16.4378	14.4567
						1.77707	1.52153					2.69986	2.26284					4.85386	4.95079					15.0768	12.6506
						1.25853	1.18284					3.26275	3.07015					5.54704	4.79668					6.13031	3.56632
						1.25688	1.47333					6.51135	4.75851					3.85647	4.06173					4.13207	3.62199
						1.25262	1.27671					2.02496	1.59816					6.68115	7.47773					9.89079	6.60593
						1.31061	1.33631					5.76641	5.32465					4.88274	4.08529					14.3199	10.7834
						1.96148	2.12056					12.9345	13.307					5.07611	4.02782					12.611	8.18965
						1.22779	1.34479					3.04042	2.13526					12.5551	12.1587					6.98994	3.88435
						1.37205	1.25285					22.9007	16.327					10.3622	6.313					14.4875	13.0708
						1.67421	1.4067					6.15206	5.07833					9.71272	6.55378					11.6765	6.69284
						1.48823	1.52624					11.7778	13.8289					8.54279	7.65478					5.32439	3.32624
						1.21807	1.00259					3.77235	3.86349					12.7671	23.3648					5.9987	4.647
						1.76914	1.64688					7.71191	8.40738					44.0829	74.1954					8.58726	5.61385
						1.64716	1.54956					3.41038	3.08148					4.85123	4.42741					5.77129	4.44529
						1.40228	1.37961					10.7771	10.3982					7.74371	5.85652					4.22533	3.81946
						1.51982	1.29903					12.2384	11.2077					65.4107	67.5189					8.06568	5.92732
						1.44106	1.37925					8.07387	8.72505					40.5313	45.9971					8.60216	5.62753
						1.32546	1.1967					2.55505	2.02244					3.48271	3.67829					5.24764	4.81538
						2.7491	2.66984					2.17405	2.33523					4.92407	4.14788					5.32307	4.40515
						1.36967	1.48135					8.29534	8.69998					3.64066	5.19324					5.78902	4.06805
						1.36152	1.46965					1.9775	2.26038					4.24809	3.36545					5.0719	4.51073
						1.60305	1.61012					6.10273	5.30507					11.2031	6.71902					5.20183	4.5308
						1.5217	1.63777					8.59693	8.50293					6.65276	4.2429					7.39052	4.91936
						1.42415	1.62935					3.52241	5.65025					3.52407	3.16652					4.66554	3.32498
						1.51859	1.49231					2.84646	1.86719					5.46643	4.47156					6.74899	4.57026
						3.02026	3.90184					13.6194	10.8189					11.0282	9.16276					7.66291	5.40769
						1.82479	1.52432					6.11614	6.20522					14.8801	14.3023					6.07371	4.96839
						2.07227	1.71938					2.99536	2.98952					9.06448	8.67849					3.03018	3.24327
						1.45949	1.48409					6.6307	6.31494					5.41746	4.6062					5.80014	3.94635
						1.16664	1.20567					8.17753	6.95054					6.62982	5.88853					4.03553	4.05477
						1.34989	1.33936					2.39741	2.09572					6.09244	5.25302					4.66845	4.46294
						1.38612	1.2299					3.73708	3.82882					5.75424	5.0757					4.58885	4.09226
						1.47897	1.47708					1.44476	1.73665					6.9983	7.90784					5.41842	5.40264
						1.66632	1.48956					12.3163	12.9333					37.5679	49.2166					4.75385	3.72248
						1.39853	1.33231					4.70579	5.32416					5.95717	4.57301					4.96226	4.49144
						1.30614	1.32627					2.84413	2.49553					3.75359	3.65444					4.8537	4.74475
						1.48108	1.44541					1.66442	1.93831					6.01841	6.27259					7.32555	5.17167
						1.52721	1.683					4.45222	7.14583					22.7441	17.6871					4.94654	3.90576
						1.52981	1.35178					1.70195	1.65369					6.67898	4.07868					8.03142	4.69819
						1.3344	1.39857					5.97908	6.97289					6.09883	6.9051					7.52532	5.09006
						1.18471	1.38182					5.0245	4.72358					3.30908	3.99324					5.63126	3.48608
						3.0185	3.87446					6.59106	6.14848					2.99562	3.45473					5.56815	4.04014
						1.35337	1.41798					4.44349	4.04425					4.53214	4.09728					4.92865	4.26664
						1.73987	1.68424					7.42185	6.02826					6.15102	5.43943					7.17674	4.01418
						2.03251	2.39072					10.4557	9.08487					3.26268	3.50323					13.4472	10.0439
						2.17389	1.93195					12.0549	9.3186					7.77587	4.82586					3.27569	3.91447
						1.48619	1.57782					2.02444	2.40644					5.16949	4.25762					5.83198	3.59911
						1.70758	1.87451					9.8509	11.3395					23.4941	22.5334					4.65931	4.17684
						1.51635	1.52047					3.39931	3.79453					6.28243	5.22828					6.74517	5.0552
						1.60354	1.53904					15.0973	10.5699					4.49999	4.94197					6.12886	4.85769
						1.4235	1.19815					13.4307	11.7466					23.9787	28.0761					7.10116	4.72541
						1.24295	1.32316					4.59514	3.51403					29.9117	20.1579					4.32455	3.34479
						1.81937	1.67358					7.37392	5.98146					5.9966	10.2894					8.75966	5.5063
						1.58815	1.34288					8.47418	6.97315					6.44654	5.1223					8.68637	5.02173
						1.63204	1.67848					4.28782	3.98213					9.13392	6.22163					4.57326	4.28709
						1.40383	1.31533					7.65416	6.17299					6.3662	5.05811					8.02624	6.42312
						1.42399	1.284					7.08639	7.49507					3.71309	3.28835					6.7413	3.76711
						1.51987	1.5769					6.80321	7.52265					5.68129	4.55801					9.76721	6.77117
						1.26794	1.14998					3.06716	3.34825					4.96225	4.38032					12.4048	6.70052
						1.57714	1.40387					7.12181	6.91805					5.52119	6.4052					9.22417	4.65341
						1.51986	1.40495					8.57192	9.07099					4.21666	5.55781					7.69994	4.16123
						1.385	1.29629					4.22249	4.05681					5.24447	5.05487					6.17501	3.83316
						1.55674	1.83611					4.45955	3.74379					26.2523	23.6392					8.98854	6.88318
						1.3928	1.33518					6.13644	5.37207					8.33541	9.40441					7.5774	4.51623
						1.26558	1.24694					8.56544	6.47407					9.52552	8.70645					5.71708	3.41128
						1.69717	1.54701					10.8229	7.66817					17.2581	12.2402					5.18161	4.73672
						1.29839	1.3582					9.02686	8.48733					4.53178	3.23581					7.17397	3.92543
						1.41982	1.19781					9.13751	7.75181					4.9838	4.78144					10.3024	6.20723
						1.89187	1.71489					5.57233	4.54843					3.52329	3.77897					6.3781	5.45296
						1.59112	1.61904					5.86858	6.80318					7.67744	8.04539					4.71842	3.65439
						1.80308	1.97285					3.9787	6.1124					5.2843	4.82461					5.76358	4.35284
						1.88883	1.70259					16.9413	15.996					5.91056	5.36194					10.3617	7.68063
						1.4381	1.41973					2.31296	2.87703					4.04212	4.66746					10.4296	7.39729
						1.4138	1.27107					3.47533	3.97386					3.285	3.16069					5.07605	3.20704
						1.7026	1.61679					3.57862	3.30476					5.22893	5.16375					6.09353	5.52179
						1.66569	1.53784					4.17104	3.79988					3.69846	3.38546					6.59479	5.11527
						1.47425	1.35835					4.50081	4.56003					3.44469	3.73546					5.88572	5.65453
						1.23696	1.8316					4.12469	3.26541					20.866	25.8531					6.56666	4.70266
						1.41388	1.32906					12.0616	16.176					6.52564	6.88008					7.70607	3.36398
						1.66505	1.46414					7.89191	6.6389					7.91729	11.9143					5.98704	3.89369
						1.98858	1.66338					3.27169	4.25709					2.62939	2.72159					6.83299	4.67775
						1.38548	1.32842					2.54629	3.15955					4.44011	3.38813					6.01248	4.28095
						1.35721	1.30606					4.27585	3.03857					7.5604	7.69916					4.77684	3.30529
						1.20232	1.46276					3.22871	3.18573					16.6136	19.0306					4.81641	4.41933
						1.4611	1.50698					4.87483	6.23331					5.22144	5.89458					6.79885	4.36816
						1.96275	2.02703					6.07893	6.73359					4.30199	4.30759					7.03714	4.09758
						1.77696	2.13184					1.1781	1.07111					61.9075	59.4859					3.182	3.42198
						1.47401	1.81895					5.66803	5.78203					106.803	131.386					7.67136	5.17886
						1.35794	1.34329					7.92435	6.63058					21.817	20.3909					4.24646	3.76571
						1.89417	1.91393					3.17348	3.55055					4.30104	4.52146					5.25533	3.66933
						1.73626	1.41225					10.6335	8.93601					14.9147	12.751					7.91762	4.94422
						1.35033	1.33879					3.7027	2.40479					8.27971	4.93333					5.76656	3.9283
						3.99083	6.0757					6.42458	6.35849					8.6966	12.775					7.68942	4.54728
						1.22695	1.17127					4.927	6.66396					2.84641	2.51403					6.36927	3.43224
						1.60546	1.42634					1.46696	1.45585					5.92211	5.26779					5.94313	3.51694
						4.17291	3.26273					14.8006	9.5168					8.2761	6.18162					6.36229	3.38245
						1.72112	1.62773					12.7084	12.6864					6.89853	4.20843					6.02492	4.24807
						3.77933	4.37508					3.55717	3.60431					3.40322	2.50435					7.95388	4.9525
						1.3143	1.18832					9.34704	6.66608					3.30848	4.09758					6.40271	4.39092
						1.54919	1.40517					4.83836	4.17156					6.52057	10.6814					4.53918	4.92115
						1.97031	1.74562					12.8129	12.3425					8.62876	11.0883					4.61675	4.24679
						1.25153	1.31234					13.5608	10.3779					2.90055	2.83631					5.75737	3.77344
						1.9995	1.46637					6.03812	5.94267					4.61796	4.02751					6.90145	5.91251
						1.52957	1.49417					12.6117	11.4594					4.72199	4.78445					6.81244	4.76828
						1.74255	2.0115					7.98006	8.43926					4.43207	4.94039					6.34096	5.14007
						1.61591	1.68986					8.57229	8.2					5.17071	4.4324					3.87631	3.38499
						1.83593	2.23551					7.76283	9.49181					6.08969	4.87836					4.30243	3.67315
						1.36843	1.2477					9.91526	12.5985					4.86424	3.91253					4.31182	3.18939
						4.03367	7.87766					8.58005	7.77227					4.41131	4.80798					7.14533	4.11882
						1.52279	1.71497					5.18418	3.13895					4.3269	4.18434					5.7372	4.3495
						1.26104	1.24688					3.93561	3.39718					4.00409	4.28289					3.07433	3.53254
						1.35673	1.43566					11.9553	11.5141					4.26556	4.53225					5.37474	3.94494
						1.47662	1.53434					7.39938	10.2565					16.7253	11.8658					5.84716	4.67487
						1.45454	1.30645					10.7409	12.6922					4.6241	4.39846					9.3858	5.75755
						1.60601	1.25425					3.24911	2.04153					8.45337	7.55984					8.14105	4.27337
						1.39379	1.32847					7.75287	4.03609					7.24532	4.6477					3.85383	3.74564
						1.58669	1.32886					13.7741	12.8023					19.7546	24.1202					4.25093	3.51287
						1.3817	1.54619					3.05059	3.38307					7.8251	5.45076					5.14101	3.65616
						1.8342	1.89371					4.83575	4.16206					43.027	51.9773					7.29676	4.64822
						1.39955	1.51074					6.43142	4.50428					6.90833	4.26632					6.40773	3.49224
						1.23275	1.1747					6.88874	5.22201					21.812	21.032					7.28476	5.12322
						2.72136	1.48775					4.98863	3.81721					43.8187	47.9878					10.5768	6.2809
						2.69858	2.57528					7.42256	6.57103					2.51695	2.40397					12.7773	9.70758
						2.15431	2.50175					3.62695	3.28781					6.04361	4.20603					6.63252	3.18038
						2.21596	2.17424					8.30918	5.34908					10.242	14.484					2.36723	3.54486
						1.42021	1.47498					1.61613	1.4125					6.16884	4.9247					5.73271	4.04625
						1.36707	1.28521					4.66018	4.2897					7.57003	7.89952					5.4397	4.19281
						1.91908	1.45108					6.13367	4.64158					11.9292	13.671					6.03921	4.58493
						1.5159	1.40667					6.8666	6.91594					6.22313	3.76478					4.84082	3.12119
						1.3534	1.32665					9.5863	10.0459					16.0121	21.2342					4.66878	4.12426
						1.70288	1.57967					8.07486	7.22802					4.15588	3.00186					6.77973	3.90291
						1.49372	1.42785					5.94778	5.3188					4.68305	4.23846					4.4315	3.86313
						1.28135	1.23009					2.12117	1.79159					11.9845	7.27596					8.15658	5.26082
						1.26236	1.5476					8.76759	7.86705					8.12408	4.36793					4.88064	4.83609
						1.31524	1.44113					2.87672	3.3378					3.85352	3.86524					4.01759	3.97012
						1.75212	2.34093					2.57155	2.11227					31.9467	46.3112					4.97925	4.69773
						1.3159	1.21164					4.93775	4.90186					4.19012	4.11625					5.26286	4.4169
						1.31075	1.4158					7.5616	6.0097					8.02716	8.81648					9.46169	5.97822
						2.06706	2.33224					1.91907	1.91805					7.30644	7.05958					5.55515	3.76116
						1.58604	1.70606					7.63696	8.08004					6.41847	2.83195					6.6254	4.72796
						1.36571	1.46875					12.8692	10.4539					40.9812	56.8231					8.2371	4.70348
						1.3379	1.14024					4.81072	3.99726					9.72581	18.4601					7.84001	6.05912
						1.28608	1.56395					7.77486	8.11139					8.11632	7.02852					7.96854	5.7715
						1.47465	1.49934					4.70763	4.01379					5.33319	4.7591					5.80088	3.18945
						1.7572	2.06342					11.3042	10.6938					41.6528	45.7302					7.40487	3.35748
						1.76903	1.59421					3.33176	2.30879					55.9894	55.6645					5.80574	3.98135
						1.40265	1.34499					1.61006	1.33213					11.525	8.22703					4.38279	4.20523
						2.12131	2.00079					7.0151	6.13175					27.8622	32.1943					5.33015	4.28899
						1.62277	1.71836					8.2346	6.89626					82.8466	108.465					5.98618	3.85286
						1.72585	1.79237					3.62547	4.03244					16.5682	25.7183					7.53736	5.86332
						1.70125	1.91996					1.08569	0.860415					4.68937	5.45386					8.03547	3.98132
						2.19703	2.28353					8.85598	7.03943					9.4925	6.29204					11.4963	5.64976
						1.41253	1.42707					3.79417	3.42057					3.82102	4.93902					11.4763	4.21976
						2.9024	2.68238					8.63994	7.50762					10.6209	14.3016					9.47373	3.7808
						1.39561	1.1955					5.65987	4.77016					100.121	108.196					8.56562	3.71683
						1.46188	1.64304					3.11622	3.04994					40.8874	63.3985					7.12425	4.8994
						1.2511	1.16192					3.15472	3.34296					6.10267	6.09997					4.41734	3.89601
						1.75247	1.56518					3.22567	2.84922					9.02368	18.7106					5.6289	3.82228
						2.32443	2.26026					7.72709	12.3645					13.5455	14.6757					8.00404	5.0105
						1.42736	1.3614					5.20108	4.19131					67.0348	93.1511					5.93371	3.69107
						1.37093	1.13124					10.9701	8.10107					36.073	48.4723					7.43984	5.03799
						1.35573	1.46496					9.09378	7.95175					7.40489	3.27616					5.70879	3.17683
						1.63966	1.23873					4.66048	3.02308					41.2826	36.9446					5.29093	5.04229
						1.64484	1.63776					5.33585	3.56144					12.6384	11.542					5.83429	3.77179
						1.73897	1.53119					1.71121	1.71137					4.8956	3.91658					5.08982	3.64166
						1.30719	1.43678					3.4993	3.92288					5.01097	5.52157					4.70878	3.77779
						1.40788	1.13106					11.6579	10.6833					5.34326	3.93402					7.40736	6.68092
						1.24592	1.44126					1.18413	1.03763					4.80989	5.55979					4.58295	3.67752
						1.55676	1.30892					4.4298	3.48873					3.93125	3.9196					5.31562	3.94106
						1.72641	1.72912					9.71067	7.57404					3.44789	3.99498					8.33277	5.94154
						1.23379	1.3768					4.44405	4.16669					5.16558	4.65602					4.9608	3.13589
						1.64137	1.25903					1.79561	1.75955					4.96712	3.98201					6.11487	5.223
						1.35211	1.51903					8.32382	7.18196					4.58892	3.01138					5.15206	4.87329
						1.49616	1.56605					1.23999	1.34879					4.47381	3.57293					5.35309	4.44294
						1.48955	1.55453					14.0582	14.9273					5.65375	4.58366					4.42762	3.67343
						1.36173	1.37088					5.13897	3.70767					38.3874	39.6716					6.20585	4.06253
						1.4709	1.40737					4.85737	4.41448					4.43969	3.71383					4.64878	3.98169
						1.48196	1.52901					4.69287	4.26054					15.288	10.2805					5.3765	5.31183
						1.33283	1.45675					15.0241	11.9367					48.094	36.7735					7.1764	5.78446
						1.41334	1.18565					4.85036	3.06231					35.9152	29.2075					7.02517	3.88802
						1.6909	1.8084					6.41722	4.15746					25.3645	14.4588					5.34648	3.87231
						1.69987	1.42358					6.93762	6.35623					37.1158	43.5486					6.45967	5.15571
						1.45906	1.51642					5.15746	4.84244					98.0553	114.781					5.63898	4.16418
						1.77732	1.62091					10.3443	8.03012					17.2084	13.3785					5.19795	4.82056
						1.39858	1.37096					5.51295	4.88677					6.28239	6.4344					11.2951	12.0818
						1.6302	1.54977					2.32724	1.71116					6.98272	4.59312					12.2179	12.1242
						1.33563	1.39905					22.382	18.2019					3.62287	5.02024					8.98994	13.3311
						1.48561	1.12068					3.92891	3.36468					3.55781	2.78825					4.42167	3.69666
						1.48141	1.63809					3.73382	3.82527					3.75998	3.98714					8.66284	4.91424
						1.36894	1.30562					5.33148	5.53578					4.73583	13.1136					6.08462	4.14043
						1.92679	1.71155					11.4496	11.078					3.53203	4.1956					5.05817	3.86288
						1.84709	1.91111					3.45743	3.48519					2.50337	2.9002					8.10432	5.3548
						1.45088	1.36897					10.5527	8.26968					3.70971	3.09095					6.81667	4.12969
						1.33648	1.40483					10.0869	7.57499					5.20458	4.11756					5.06662	3.35077
						1.57609	1.88412					5.24713	5.34804					18.782	15.9903					5.63044	3.96084
						1.3952	1.58636					4.80279	4.30719					7.79775	9.2733					6.80867	4.45662
						1.27004	1.249					6.48045	5.96214					17.7536	16.1471					5.90465	4.25481
						1.33806	1.4466					2.32838	2.45133					3.27985	4.26284					3.9038	3.89079
						1.28285	1.19906					1.01517	1.07813					5.61919	6.37472					6.15471	4.31414
						1.15958	1.51516					2.86611	3.20229					4.01063	3.01723					7.54975	5.32158
						1.28708	1.31198					4.55925	4.85748					5.81388	5.20287					5.41995	3.98734
						1.92036	1.83558					8.94094	6.77213					3.27497	4.02997					10.2868	7.63309
						1.83554	1.60097					3.04069	2.77554					4.31807	3.88726					4.26215	4.43766
						1.40905	1.55771					9.92494	6.63989					8.24458	13.6558					5.94456	4.41965
						1.4022	1.45778					3.91042	3.63389					8.14851	10.5941					6.10067	4.67758
						1.83964	1.6129					3.51926	3.41932					4.15741	5.0577					7.48987	4.98543
						1.63418	1.22357					3.33902	3.13485					6.71993	6.33301					5.58237	3.6047
						1.29257	1.26902					2.9946	2.25959					4.89173	5.6129					5.86868	4.61639
						1.40316	1.24356					7.89818	7.12349					8.80705	10.3418					5.68797	4.56638
						1.18724	1.29386					7.44127	7.13463					4.84284	4.92223					4.97421	4.21742
						1.62368	1.26124					6.22422	6.18323					16.9152	12.319					9.55407	11.0509
						1.41483	1.6321					11.5847	8.37218					3.16468	2.8059					12.6968	12.6315
						1.34153	1.28038					8.44149	6.94689					3.29739	2.47448					3.82586	3.27017
						1.30958	1.37749					4.38656	4.08626					7.23715	4.8429					6.56373	4.3335
						3.66864	3.53524					7.3691	6.80245					4.45645	3.82892					3.32648	3.09934
						1.50047	1.43184					2.03975	1.87409					4.34215	4.46601					6.41486	4.60561
						1.54646	1.64784					1.05541	0.950323					16.803	37.6732					7.6581	4.83365
						1.69369	1.77155					9.76145	9.98769					7.25991	8.67751					4.79228	4.44525
						1.31502	1.7142					4.66685	3.98142					4.09126	4.84432					4.3706	4.81398
						1.61747	1.66814					3.96151	3.46003					7.45535	7.48568					3.98407	2.95973
						1.32589	1.41272					4.10363	3.1588					6.97056	5.07526					7.4436	4.77605
						2.30559	1.89744					6.93534	5.7453					9.31706	10.0381					8.38866	5.67347
						1.49106	1.46246					3.20223	2.97907					6.44956	8.37864					3.89743	4.04123
						1.53654	1.26759					6.23436	5.82385					7.50318	4.73808					7.86392	5.17212
						1.44676	1.48737					6.64625	5.45562					12.9794	13.1988					6.9727	4.12017
						1.46817	1.46765					4.52987	5.98028					15.5578	7.28956					6.16064	4.89151
						1.54891	1.69196					2.54398	2.49322					21.7445	15.4904					5.63818	5.20233
						1.41585	1.53679					4.17448	4.95011					60.0255	76.1289					4.26521	3.15484
						1.3413	1.65442					6.53292	9.07078					88.2371	104.118					5.53691	3.18492
						1.56696	1.54775					5.20626	4.48282					23.9356	24.9506					3.91057	4.39178
						1.68579	1.73016					2.06621	1.65361					3.18869	2.84033					5.03278	3.64539
						1.88385	1.50309					3.8404	2.87016					3.05454	3.52786					3.27604	3.45487
						1.38314	1.63632					6.53411	6.31943					48.105	52.1511					4.17553	3.66628
						1.60097	1.33263					6.68243	6.00903					7.91322	4.55728					6.17852	4.01666
						1.54975	1.582					6.40084	7.13486					18.131	15.2295					7.24127	5.02294
						1.24109	1.07804					7.13764	4.78995					4.52377	3.69796					5.86386	4.7887
						1.60979	1.58816					4.64402	4.81288					8.52294	9.97545					5.60357	3.42963
						2.22517	2.13959					2.3486	2.23662					3.34708	4.04698					6.20949	3.67803
						1.62246	1.79943					11.4275	7.77081					49.0209	53.9941					8.0469	3.98116
						1.2997	1.47518					4.46736	6.9314					29.428	38.6756					6.95803	5.95377
						1.88225	2.01851					1.1346	1.19687					4.60011	4.54603					7.0538	5.23117
						1.90256	1.5891					4.54163	4.2382					4.04389	4.82005					9.0289	8.21289
						1.71582	2.17152					6.12532	5.54637					5.11376	6.02836					7.89942	4.03542
						1.04284	1.19952					6.18288	7.03624					10.9399	17.1891					5.70895	3.38517
						1.31908	1.22229					11.9319	11.0659					30.0242	23.6471					6.0201	4.93792
						1.64608	1.44452					4.99738	5.48984					49.0013	64.6589					7.67819	5.01333
						1.49584	1.71573					2.54624	3.29892					62.3492	63.3824					10.2331	4.54535
						1.56063	1.56332					5.8317	4.91274					36.9053	31.2441					5.91639	4.22164
						1.60075	1.30273					2.52819	3.1783					4.69839	5.76111					9.1774	5.75321
						1.26251	1.22091					2.50018	2.38445					5.29418	5.33168					5.58194	4.15246
						1.35355	1.20141					3.59483	2.9949					3.79757	4.31013					5.63479	4.52731
						1.43169	1.56759					12.7618	12.0751					3.85062	2.66916					5.6058	4.98144
						1.22573	1.15684					10.5219	9.17377					4.78685	9.28372					4.30073	4.21031
						1.05099	1.34502					4.4311	5.04584					15.4162	11.8226					4.87084	3.90665
						1.18482	1.3572					9.78701	7.32601					5.32516	4.13005					4.32894	4.15817
						1.35087	1.26134					1.80145	1.54618					5.68484	4.96126					8.86102	3.82703
						1.32052	1.22757					7.516	5.81696					7.73299	5.75018					13.2249	5.06923
						1.34311	1.24985					3.93777	4.45239					3.27867	9.15838					16.8077	7.18997
						1.53862	1.2803					1.63879	2.51365					21.7234	26.1227					10.6116	4.05529
						1.0829	1.1724					9.31145	8.02682					13.251	10.4908					9.65988	3.67996
						1.30946	1.513					5.83637	6.07624					5.65112	5.24753					13.1009	5.77056
						1.32589	1.71621					3.54868	2.91962					4.44793	4.1542					12.3672	5.65493
						1.67881	1.76017					6.1793	6.14525					21.9029	10.0558					15.9127	11.964
						1.56882	1.33596					2.92569	2.0677					6.62426	14.8726					16.6771	11.0119
						1.36681	1.43887					7.59526	8.7391					34.2362	38.9117					9.10833	4.54373
						2.00926	1.62915					10.0077	9.23343					58.3358	79.3867					5.14848	3.62417
						1.42782	1.43825					1.88164	2.28792					6.96681	8.37027					5.2318	3.47503
						1.62492	1.57782					4.58016	3.81283					50.8662	53.0105					7.20268	4.118
						1.66263	1.23231					5.55302	4.09395					39.8931	56.0419					8.06304	4.33599
						1.41858	1.29535					10.8442	8.34037					32.2378	39.8515					4.65429	3.58376
						1.36142	1.31325					3.11873	2.30151					56.3104	61.4381					15.2688	9.52658
						1.0754	1.22543					14.2821	11.7274					16.3707	10.7567					18.027	12.3655
						1.44842	1.46697					5.18781	5.06929					4.38341	3.83231					11.7328	10.3836
						1.15059	1.34105					5.06153	3.52407					11.4117	6.79118					6.99237	4.87625
						1.46421	1.47627					5.39107	5.72944					23.3253	36.8546					3.97695	4.39113
						1.43539	1.67671					5.20854	3.29505					29.1065	26.9889					6.07851	5.62713
						2.05932	1.91877					7.56331	5.57784					18.9967	34.7361					9.91602	9.04716
						1.44893	1.33703					3.0571	3.95912					5.86623	6.04237					11.3271	7.95787
						1.44922	1.34763					1.16926	3.06402					3.99358	3.90062					14.0658	12.2576
						1.49692	1.51845					10.5795	7.55029					5.53725	4.46551					9.51614	9.01782
						2.8248	3.53435					4.46905	3.4803					11.4565	10.2793					4.85974	3.81486
						2.94216	2.96792					4.24345	4.50279					7.01385	4.53212					3.28398	2.80552
						1.82123	1.61066					3.13661	3.00892					5.18071	7.61507					8.46243	6.77603
						1.30408	1.11007					3.26464	3.30413					4.51563	5.01753					12.9243	13.3371
						1.73395	1.6633					6.82504	4.88267					3.71274	4.36075					11.6187	10.2839
						1.64972	1.99171					6.40567	6.42464					2.8882	2.2512					14.0812	11.3894
						1.77241	1.76855					1.2154	1.69567					27.7264	27.542					15.8933	16.8341
						1.71585	2.00297					7.5927	5.27124					10.1541	9.07234					17.2853	15.0989
						1.60381	1.21556					4.48464	3.60479					79.2195	86.6968					15.999	12.515
						1.23155	1.2682					2.67322	2.28424					30.5637	42.9358					15.4095	11.5006
						1.52915	1.70952					6.76678	4.65121					3.18223	2.55251					10.6409	7.2678
						1.24821	1.16119					9.80999	9.53966					5.00623	3.46638					11.9771	8.15767
						1.36195	1.17582					13.095	14.9365					6.16427	3.42259					15.8451	12.6374
						2.79186	2.06887					3.9665	2.31354					4.24853	4.15256					16.1672	11.236
						1.58726	1.45425					14.1716	20.1737					3.82305	4.57537					9.58852	6.2224
						2.0217	1.95834					12.7577	9.6455					5.4822	4.02816					6.83109	5.07818
						1.72583	1.60475					1.55994	2.40759					6.46043	5.41372					4.85895	3.73643
						1.46838	1.28245					2.37631	1.86069					8.98798	11.3945					3.91602	3.56243
						1.11533	1.16391					5.50427	5.51228					4.27057	3.14954					5.66294	5.02256
						1.54439	1.44863					6.15728	9.64146					3.57855	3.30471					6.62118	5.5316
						1.19595	1.1546					8.04277	8.66786					13.362	14.1936					7.2365	5.11562
						2.49429	2.08035					4.82451	3.67193					19.7596	26.8286					4.92111	4.14334
						1.43633	1.58374					5.95556	5.4696					103.509	130.666					5.25881	2.91737
						2.0365	1.92293					11.9875	12.551					21.8283	32.0458					9.02378	4.93864
						1.22321	1.26299					7.94081	8.92071					5.7427	7.15651					6.79488	5.2661
						2.37822	2.26094					8.38662	7.76895					5.40547	2.69273					5.43358	4.18647
						1.42749	1.39974					2.71045	3.08257					20.696	22.2136					4.65648	3.61239
						1.22558	1.30006					4.33246	4.74979					8.31232	8.14743					5.23726	5.00533
						1.50598	1.3059					1.05173	1.20557					13.0931	9.40098					3.79209	5.34538
						1.60751	1.36814					5.76991	6.23112					5.32815	4.43993					5.53479	4.55735
						2.72599	6.0996					3.30725	3.93673					3.47919	2.84442					6.12766	4.03702
						1.5741	1.28871					4.04891	3.87307					2.8188	2.92403					6.52614	4.27834
						1.398	1.66822					5.61382	4.21952					6.65631	5.75451					7.01544	3.61162
						1.51129	1.48534					5.13678	4.09546					27.2924	24.2076					8.98708	5.71296
						1.12459	1.38512					3.80418	2.91418					78.3342	75.5337					7.45917	5.17889
						1.32458	1.31383					5.2764	5.44989					3.66666	4.88816					6.65965	4.65353
						1.33853	1.28939					2.52311	1.92177					3.84484	5.2026					5.00451	3.86989
						1.50214	1.53415					2.45667	2.79199					3.87769	4.55846					2.93742	2.98923
						1.52783	1.6579					6.90591	9.68054					10.6021	13.9955					4.04279	3.04994
						1.3989	1.49171					5.60316	4.14348					5.50159	5.94244					8.21447	3.41243
						1.11266	1.42919					3.38656	2.83212					6.77941	7.92202					8.53294	5.05364
						1.34468	1.59266					8.23339	10.7994					3.77839	3.45887					10.5399	4.81545
						1.60781	2.03441					8.04423	5.63642					8.88132	7.13568					7.52229	3.98395
						1.48638	1.16668					6.62952	8.21265					7.4247	4.77538					6.22996	3.71003
						1.47262	1.46582					5.87279	4.62625					29.6617	33.6194					3.99228	3.66368
						1.63771	1.73202					1.29488	1.46852					22.623	26.9965					6.44733	4.40495
						1.40759	1.46704					3.83493	4.03427					3.28163	3.03583					6.82717	5.99205
						1.24291	1.46879					6.84472	5.0398					6.11923	4.0593					7.14873	4.47676
						1.63907	1.3934					7.81399	6.93314					4.18131	3.4165					7.81845	5.12345
						1.41373	1.13772					9.87179	10.1804					3.86151	2.68236					6.76328	4.51544
						1.08444	1.38456					3.96963	3.2518					5.18445	3.66126					5.52898	4.38588
						1.372	1.24484					4.06008	6.80266					16.6282	30.5516					4.43324	3.89374
						1.45143	1.48193					3.51883	1.98825					28.9522	16.9094					10.0647	9.24729
						1.68898	1.6714					4.09929	3.65477					4.57434	2.71611					6.08495	5.88309
						1.68327	1.42443					7.42155	7.36875					12.0351	6.83304					4.45886	4.91915
						1.32709	1.60052					3.62197	1.4921					16.3738	6.2024					6.55516	4.13177
						1.34485	1.63007					6.65631	5.26192					4.94116	4.28999					6.32079	5.11031
						2.30269	2.28923					3.05	4.42485					19.9875	37.7831					5.79949	3.68359
						1.59945	1.7339					3.80055	4.13269					4.56045	12.7793					6.72208	5.19753
						1.33823	1.30548					6.06903	4.37554					3.72644	3.65575					5.80041	4.29892
						1.71839	1.41493					2.97492	2.36319					3.7129	3.51873					7.21847	3.55778
						1.1611	1.23737					2.51702	2.25942					6.20667	5.29944					5.00689	4.28828
						1.9101	1.75617					9.01923	10.8886					3.43862	4.59054					6.55542	5.5264
						1.34031	1.63804					8.13775	9.39174					28.5872	28.4099					6.58332	4.55115
						1.86903	1.80798					4.75666	5.20311					75.2988	93.6696					4.13424	3.6778
						1.5262	1.52873					2.10059	3.49664					80.2006	84.6101					3.49176	3.90716
						1.52419	1.35461					8.01173	6.69661					18.2971	20.2526					5.50759	5.23395
						1.38241	1.28544					5.64002	4.66222					31.9549	51.7125					3.26402	3.77589
						1.24866	1.24888					7.72527	5.13902					76.6193	123.13					7.10202	4.12452
						1.38805	1.38204					4.74799	3.79795					84.9631	108.863					6.5425	4.15135
						1.39664	1.65881					4.16875	3.0231					96.3897	111.773					5.90838	3.75219
						1.90641	1.79163					17.5844	15.8667					96.2903	110.41					5.75324	4.08504
						1.48639	1.32381					4.30666	4.21076					73.1082	92.9619					5.40537	4.11378
						4.03997	3.68503					1.71023	3.25848					65.598	78.9932					5.60044	3.79564
						1.39328	1.1863					11.6343	6.78947					53.1511	61.5563					6.54954	5.03625
						1.4884	1.87053					6.11632	4.88671					10.3461	4.93616					5.72989	4.67659
						1.42761	1.24672					10.7039	10.9155					5.03942	5.04743					9.06543	8.89551
						1.69179	1.46843					4.82692	4.51285					7.49131	5.81552					3.90929	3.51566
						1.30487	1.41079					1.98354	3.47275					29.1066	25.7665					4.93406	3.83069
						1.78174	1.8353					3.03261	1.92386					36.6724	27.1275					14.2071	11.9151
						1.31061	1.28508					7.15515	8.4145					6.07378	4.05284					8.86489	6.26862
						1.53207	1.36597					1.35448	1.1396					4.44057	2.84459					5.57724	3.92716
						1.70884	1.55347					0.93127	0.998616					62.9339	75.0776					5.30602	3.83964
						2.04735	1.87693					8.13386	6.58186					36.1163	41.6259					3.12747	3.15429
						1.48439	2.05104					2.48007	2.88199					83.9433	88.7594					5.8895	3.85963
						1.33555	1.60425					3.63459	2.40798					9.11146	17.6224					5.44768	4.12933
						1.43237	1.59562					6.55221	5.23763					45.6569	47.7448					6.00433	4.04484
						1.25711	1.19186					4.2613	2.89295					21.3377	26.4175					8.23189	5.30405
						1.19746	1.16858					4.7499	5.62418					7.51347	3.2906					6.92416	5.00215
						1.24091	1.30723					2.77576	2.88974					5.91282	7.86468					4.76279	3.73215
						2.01897	2.30884					6.56544	8.12192					23.8396	30.3444					5.90609	4.06239
						1.39079	1.72929					4.84316	5.83277					4.16372	3.60965					7.66177	4.34496
						1.71216	1.58836					5.15123	7.18647					5.13221	4.54311					8.94435	5.06065
						1.34451	1.27704					3.75107	2.97739					3.20492	3.51691					7.19761	6.09301
						1.60832	1.85633					5.0939	3.84459					81.7146	88.3085					5.60969	3.66338
						1.67495	1.46153					7.50062	7.47793					18.7689	24.8602					6.31737	4.23949
						1.80434	2.31238					2.38386	6.01006					7.99973	4.82681					6.02874	3.69216
						1.56901	1.21868					4.21063	2.37232					5.23507	4.24581					7.60654	4.70798
						1.63952	1.37071					4.28119	5.49321					6.44778	4.11812					7.05506	3.95754
						2.27856	2.016					2.78342	2.3568					4.14623	3.43358					7.08828	4.70114
						2.58983	2.26746					2.38312	3.73388					4.15485	8.74289					3.99651	3.40974
						1.26933	1.40688					3.84435	5.02819					15.5652	7.02041					5.91401	4.97339
						1.59518	1.78927					2.83953	2.62571					9.86047	8.93693					5.72725	3.84633
						1.51145	1.24973					5.85582	4.7748					7.26609	4.78892					10.8449	8.83529
						2.83507	2.33874					4.05379	4.72227					5.97797	3.57361					6.31953	4.21602
						1.63067	2.14408					1.98499	2.03072					9.33666	6.9528					4.95011	3.51482
						1.61858	1.74908					7.94283	7.72454					6.53788	5.41937					6.03364	4.26226
						1.49631	1.26401					3.5807	1.78395					3.28548	3.38671					5.95465	4.43684
						1.37918	1.38692					6.79524	7.72363					4.9509	5.15818					8.98932	7.1615
						1.29941	1.48541					2.17437	2.41006					5.60229	4.19897					6.6861	5.36576
						1.31824	1.18032					3.71808	5.69251					4.51604	5.56562					5.01636	4.68559
						1.24215	1.23728					6.49943	5.03908					5.36377	3.98603					3.52882	3.75301
						1.62927	1.50902					9.07201	7.27443					3.07316	2.7234					5.56218	4.96652
						1.26405	1.6309					5.78304	4.25899					3.66882	5.03318					4.55672	4.60318
						1.48864	1.42091					5.15649	7.69611					15.1321	23.0667					4.98248	4.05454
						1.32187	1.33507					4.34112	3.45269					4.73681	6.81936					6.75402	4.8446
						1.53431	1.72374					6.44353	6.87823					5.60986	4.18773					4.77955	4.24656
						1.80127	1.83685					3.99387	3.0638					8.52128	6.3291					5.54372	2.99574
						1.75477	1.29922					8.4509	5.42831					4.08691	4.04561					4.23892	3.99517
						1.50313	1.26551					1.94947	1.86132					3.01167	3.69683					4.92395	3.48681
						1.23355	1.27617					6.16169	5.81966					3.84291	5.32185					7.03564	3.65291
						1.37151	1.50251					6.09643	6.02566					4.15961	3.7944					8.24049	4.4453
						1.62565	1.63859					7.536	6.46533					2.92753	2.64074					6.33432	4.09653
						1.34322	1.45078					4.87403	5.61561					27.1678	19.6274					7.66653	4.70254
						1.72693	1.38402					5.94225	4.8396					4.41044	2.80804					10.4025	6.6772
						2.71814	2.26504					5.81069	6.28399					3.67022	3.37163					7.25796	3.97817
						1.27382	1.22101					3.41578	3.67773					3.81803	3.71427					7.676	4.70495
						1.69167	1.5691					3.2099	2.9485					3.84364	4.44131					7.62863	4.42067
						1.62645	1.51161					2.79039	4.71799					2.86186	2.76516					4.93759	3.8045
						2.36761	1.819					4.20502	4.30157					4.29939	3.8217					5.50472	4.21472
						3.35641	3.2551					8.52167	5.59747					3.9712	3.97913					7.71784	4.57035
						1.38455	1.26973					5.76847	4.82892					3.56515	3.24353					5.10126	3.45315
						1.69484	1.77374					13.19	14.4804					4.6075	3.87114					4.60787	4.4229
						2.24459	2.22933					6.09363	5.70936					5.33041	5.01508					5.07166	3.38432
						1.58219	1.48246					4.55779	4.28536					11.8629	13.2113					6.05012	4.2029
						1.28948	1.24882					5.05734	6.27907					3.89317	4.4568					4.52643	3.03709
						1.72496	1.79896					9.96424	8.29951					4.19838	3.94632					7.83615	6.27173
						1.4896	1.21819					5.12866	5.08043					5.95636	5.00286					5.3599	4.89198
						1.4143	1.49125					10.8401	11.0653					6.70757	4.55567					5.30908	4.77188
						1.48888	1.6381					4.42297	1.9059					12.5917	11.4303					3.73142	4.03877
						1.55504	1.58921					6.00856	4.63355					8.15327	10.1352					5.5827	4.84016
						3.20441	2.30498					5.79365	6.23771					8.77365	13.1107					5.77223	3.8587
						1.733	1.45429					8.04494	4.25846					6.29174	5.82704					5.10093	3.86635
						1.67557	1.73678					14.7243	12.2957					5.52112	6.08959					5.70076	4.24937
						2.75793	2.98434					7.25303	5.98554					67.2398	58.3363					6.32113	5.34085
						1.79134	1.55213					2.71734	4.17775					83.3448	115.187					6.19217	4.09871
						1.72519	1.53052					5.08354	4.17529					16.3497	32.8632					6.23424	4.22687
						3.1246	4.13622					2.96775	2.9233					12.5328	9.93705					5.2821	3.75067
						1.889	1.8177					7.82156	7.1461					4.85579	3.64859					5.99669	4.08255
						1.48868	1.72651					2.2521	1.9979					23.7378	39.3685					4.88584	4.0419
						1.64445	1.6604					1.54619	1.64464					18.3243	24.4205					5.88736	3.87914
						1.92249	1.30129					5.0688	4.04086					8.81272	10.406					5.40406	3.71862
						1.62249	2.21953					5.30499	3.23678					3.07538	3.80209					7.78526	3.93692
						1.40189	1.20877					4.50173	4.46188					4.32094	3.59481					9.50788	5.38412
						3.03559	2.83417					5.36845	5.7422					5.68266	9.2821					5.76708	4.67161
						1.25621	1.29482					1.78527	1.32651					113.782	131.682					7.31583	4.82092
						1.47965	1.58893					4.75408	3.74715					65.3252	68.0589					9.18682	5.61465
						1.91109	1.66146					6.65321	6.57759					4.26374	3.35975					4.85718	3.74541
						1.85657	1.89085					1.98463	1.54782					8.49778	5.99791					4.80929	4.54594
						1.81135	1.43933					14.9218	14.0143					5.5257	5.52678					5.51416	4.97973
						1.59904	1.44293					6.49955	5.27816					24.1091	28.0364					5.40987	4.29354
						1.53418	1.63293					5.17083	4.9885					3.93864	2.61871					6.1302	3.24313
						1.84653	1.78593					4.21698	4.7809					5.91126	4.82069					7.81313	5.43852
						1.29948	1.38251					3.49892	3.37676					5.60324	4.96716					6.18733	4.20508
						5.24394	6.32367					8.08263	8.6199					2.87458	2.36847					3.78538	3.65023
						1.43247	1.32584					4.59165	4.13297					5.88928	4.84967					5.44312	4.67941
						1.5625	1.5554					4.9763	3.59362					3.06098	2.87231					5.62356	4.55163
						1.46729	1.21438					9.2653	8.21661					3.90196	4.0867					4.40924	4.71985
						1.67017	1.81906					6.84587	7.29893					3.9132	3.55187					4.41144	4.15358
						1.62128	1.62559					6.91545	4.2951					65.9023	69.7159					3.70544	3.93829
						1.52313	1.49782					4.65463	5.91788					11.3592	11.6792					6.77795	4.23551
						1.65626	1.67472					7.47582	6.68652					17.2692	13.5922					7.55927	5.35762
						1.09397	1.35977					3.10718	5.1298					6.32441	4.99188					6.55155	5.20225
						2.00842	1.80381					2.01606	2.30907					31.7807	21.7545					6.25302	4.24508
						1.7375	1.81114					3.27618	4.23341					2.8353	2.71635					6.79754	4.06332
						1.17406	1.52435					13.6994	12.4533					5.86765	5.372					5.90232	4.6137
						3.28663	3.4055					2.9662	3.0186					17.5102	14.4177					6.41363	5.82008
						1.22795	1.21051					1.2849	1.69371					16.8924	12.4377					4.82904	3.52274
						2.49171	2.15918					3.76455	3.07507					4.69065	5.85043					7.05573	4.40505
						1.41055	1.2708					3.96557	5.29613					7.23356	4.26952					6.12787	4.04648
						1.32034	2.31433					8.96568	9.09053					8.84133	12.1923					6.06247	5.33225
						2.29917	1.34249					1.81086	1.78109					7.98295	7.29813					5.33733	3.67434
						1.44608	1.27769					12.1289	12.0491					5.29767	4.13398					5.24475	4.62571
						1.69648	1.55433					5.30138	5.4334					5.89347	4.18188					6.21106	3.79317
						1.83696	1.61519					3.4476	3.05903					3.64423	3.59768					5.65874	2.92027
						2.6248	2.27351					1.41649	1.99087					11.6353	10.1077					6.13276	3.25926
						1.41654	1.63707					7.53108	7.00559					6.08214	4.4283					5.59737	3.7663
						1.36596	1.22935					4.69606	3.77294					6.79807	9.69057					13.7543	9.96403
						2.20232	1.69705					1.70426	2.60153					4.89121	3.54833					19.4489	15.1253
						4.85238	5.1646					9.78946	9.13236					5.23531	5.04676					10.7315	7.60637
						1.5389	1.25096					6.08024	7.01134					6.80344	3.91715					6.20457	3.80888
						1.38661	1.2537					2.25364	1.83141					5.17287	3.38071					5.33227	3.60982
						1.4458	1.60805					9.46411	7.74202					7.27032	6.82092					6.95291	4.71508
						1.19365	1.3564					10.8657	9.40551					7.40495	5.04669					7.02454	4.56083
						1.4379	1.52578					3.44466	2.93221					3.84218	4.12054					7.70507	4.41805
						1.91821	1.90126					4.81711	4.51961					7.1376	5.7781					6.29632	4.63288
						1.67486	1.49015					3.36896	5.78993					6.25648	5.06796					8.38607	6.02716
						1.65551	1.5413					4.70339	3.88					7.4267	5.89147					6.12469	4.35269
						1.46001	1.54843					3.3908	4.3755					4.33465	3.23307					7.53008	5.40527
						1.84965	1.74434					5.35381	5.72016					5.62328	5.54356					3.84177	5.1895
						1.65103	1.47501					6.25251	4.81342					7.95665	3.61645					4.3673	3.76237
						4.44888	4.34823					1.56229	2.64365					4.7765	7.68235					5.01382	3.87933
						1.35437	1.24312					0.927872	1.47283					4.09649	3.63167					6.76522	4.47731
						1.71855	1.67793					5.61713	5.08989					4.74317	3.33781					6.04853	5.02674
						1.98674	1.87533					21.2198	18.4728					7.54442	5.01093					5.49207	4.70469
						1.22996	1.21404					3.90124	1.68449					7.56389	4.99116					6.26072	4.93781
						1.55227	1.45591					5.30383	4.90914					4.06766	3.9858					5.5057	4.1599
						1.49079	1.34159					6.39905	7.26949					4.85374	4.3116					5.84421	3.61768
						1.99574	2.01103					4.66803	2.68521					4.80646	4.48505					3.30231	3.39643
						1.82608	1.39417					9.81759	9.77641					16.1718	12.7816					5.72375	4.8755
						2.12768	1.95479					6.31503	6.28995					39.7508	31.3683					5.00856	5.36653
						1.53139	1.2143					8.05294	7.53034					2.43305	2.81086					4.26559	3.83851
						1.68878	1.42269					5.48545	5.80908					4.61536	3.94402					4.4002	4.31839
						1.28399	1.26041					12.3945	10.8724					4.01997	3.66923					5.18745	3.60339
						1.47507	1.25971					13.2616	10.6254					4.60282	5.26756					6.25773	4.86907
						1.33808	1.31246					5.73733	6.24313					4.12069	6.32483					4.53116	4.37878
						1.45267	1.19774					4.95583	4.87647					22.7402	24.2107					7.01394	4.32855
						1.29824	1.5996					6.61185	6.99347					33.496	37.753					7.68161	4.8892
						1.51702	1.74814					4.40687	3.80004					3.93891	3.74022					5.71691	4.12992
						1.68262	1.27303					1.95974	3.27029					8.63396	6.45028					3.8803	5.25754
						1.49019	1.44111					1.61446	2.02726					8.97226	7.62813					5.0239	5.32465
						1.7201	1.4219					10.0913	8.52541					10.4414	8.42574					8.53845	5.68532
						1.50919	1.46991					13.1282	9.31736					8.59306	7.93369					7.35291	6.02676
						1.57556	1.47236					1.35338	1.41808					7.888	5.02062					4.62398	3.70776
						2.58602	1.78831					5.53706	4.97882					3.93473	2.99177					4.88323	4.75141
						1.84744	1.81527					8.2659	9.687					3.61856	3.3108					6.86381	5.15214
						2.22593	2.41967					1.68184	2.7674					5.97834	7.9432					7.75257	6.0877
						1.74493	1.44874					3.61902	3.81849					10.3486	7.69181					5.77704	3.95566
						1.74762	1.41493					3.30268	1.94981					5.7817	4.27011					7.30326	4.8076
						1.92325	2.00336					13.8334	13.3377					8.27957	6.20728					6.52632	3.01023
						2.60449	2.72335					1.92917	2.17974					11.2126	12.8829					5.84123	4.41172
						1.35826	1.43388					6.58918	5.61593					3.66676	9.69784					8.31014	6.9309
						1.56653	1.52145					7.08752	8.11589					4.73308	3.65729					7.99286	5.33984
						1.90061	1.8681					4.63937	3.46949					3.75174	3.56335					6.43554	3.64556
						1.81544	1.38791					2.04226	2.70292					6.15541	4.46803					6.96064	4.79141
						1.23852	1.04148					11.946	9.59879					12.4304	11.4001					11.1946	6.18497
						1.30204	1.19476					4.85993	4.64161					11.5319	5.89566					12.6903	9.91317
						1.16506	1.18398					9.9313	11.8737					5.3424	4.29809					5.40943	4.13878
						1.09517	1.02169					6.19223	6.15723					6.9605	6.86835					3.2458	2.44657
						1.40171	1.88472					4.17458	6.64249					14.2902	7.82549					6.28145	4.0903
						1.23046	1.40784					4.97666	4.0455					10.906	6.61422					6.58392	4.64922
						1.3017	1.35981					1.24497	2.41746					7.00554	7.26376					7.59654	4.70485
						2.00611	1.8465					8.63352	6.141					4.89724	3.23611					3.58728	2.95566
						7.03184	4.82035					1.35278	1.34306					7.44752	5.63366					5.85012	7.83578
						1.17864	1.0297					7.98517	5.30691					7.06835	6.78815					4.42668	4.26427
						2.47461	3.17046					4.20443	5.37389					3.38509	3.97954					4.16843	4.85007
						1.61273	1.72634					5.06186	3.89626					6.10295	5.33526					5.04257	5.84626
						1.3216	1.31086					9.44242	8.56815					11.3454	19.7975					6.71708	5.10157
						1.56081	1.71173					3.0184	7.35815					5.43604	7.9708					4.34576	3.36228
						1.24053	1.2703					4.08662	1.80331					16.663	11.4346					5.89341	3.95697
						1.90232	2.34287					4.41715	4.54453					7.69761	6.64584					8.64473	5.15218
						1.98496	1.91613					8.65641	7.5505					4.40388	3.56619					5.84586	3.59594
						2.08919	2.08977					2.95746	2.76084					28.1452	48.5546					6.02868	4.02466
						2.04877	1.52179					4.70658	6.2837					10.6989	8.92382					3.99776	4.43826
						1.71385	1.40458					8.85185	8.49056					8.78971	5.38148					4.99147	4.60789
						5.18167	5.01766					10.618	10.827					21.9806	16.143					5.39011	3.72548
						1.35975	1.20596					5.20056	5.31636					9.98058	6.43595					9.59222	6.79105
						2.42328	2.60111					3.34978	4.05555					5.21115	4.82875					10.2769	6.82651
						6.09316	6.45751					2.14066	2.3517					5.41819	2.96557					5.10912	4.59069
						2.3175	1.86359					10.2824	8.91702					3.32028	2.94353					7.51802	4.19844
						4.03683	5.14615					5.73311	5.11421					4.73326	3.60287					6.2797	3.95036
						2.97428	2.55119					4.49404	4.18131					3.54294	4.40174					3.43721	3.06285
						1.88293	1.74112					2.03957	1.83452					4.85966	4.09176					8.36179	6.19556
						2.13053	2.02348					7.86912	6.07062					7.82167	7.15257					8.09008	4.61398
						2.4248	1.88115					3.00263	2.62053					4.61963	6.32616					4.99935	3.27793
						1.37469	1.43713					3.47476	2.21709					26.7077	29.3022					6.20098	3.90396
						1.53565	1.59435					7.53728	5.68183					18.5308	7.0389					7.40439	6.36789
						1.82769	1.42834					5.83926	5.99995					3.3974	3.98034					10.4434	7.91931
						1.49004	1.31658					6.73568	6.8085					4.48639	4.04474					4.18436	4.36929
						1.37001	1.38906					4.09715	3.3603					5.99411	3.39344					6.14703	3.82588
						1.33092	1.26124					1.68622	1.45306					24.0825	21.3416					7.58378	7.03303
						1.70473	1.79976					5.85095	5.15726					5.05701	3.36652					9.63267	10.3262
						1.66624	1.78042					3.34827	2.75139					4.40945	4.23741					3.87433	3.62607
						5.18557	3.98376					9.47687	7.96598					4.39666	4.26437					5.77805	4.55707
						2.83676	3.18596					1.3526	1.58389					3.65711	3.72231					4.48762	3.65317
						2.47772	2.699					4.1841	4.74646					14.6278	15.068					5.20352	3.8986
						1.43777	1.44987					6.88792	6.09014					6.52667	4.05929					6.65722	4.47766
						1.32503	1.22272					3.44689	3.6209					3.74816	2.69758					15.9721	11.3283
						1.35131	1.43802					6.558	4.24784					4.22084	3.28133					11.4717	9.48095
						3.22761	2.95016					1.92821	1.89691					8.28424	4.03378					5.86343	4.09355
						1.30052	1.43148					9.7641	11.5681					4.82019	4.50175					4.36112	3.03404
						1.49666	1.47338					4.32579	4.61954					2.66969	2.90828					6.35055	5.13091
						1.59747	1.35495					11.9302	10.9309					6.0127	4.47684					11.3813	9.73242
						1.38934	1.26817					5.02354	5.83691					3.93884	3.83304					9.07614	6.44414
						2.77699	2.09246					5.72342	6.13815					4.47655	6.94988					4.5984	3.83697
						1.50633	1.42445					11.7278	8.24829					6.6413	3.51039					5.98273	3.56414
						1.94625	2.09161					2.93577	2.34012					4.01157	4.96354					5.88492	3.98448
						1.54222	1.2915					3.64562	2.90072					27.3131	28.2988					8.85592	7.44813
						1.91752	1.66996					1.3002	1.30202					53.2936	48.8158					7.88411	4.6582
						1.4361	1.36601					3.71367	3.7688					59.0436	59.5686					6.02159	3.6347
						1.55874	1.90778					5.13614	5.23047					73.2558	98.2985					6.66755	4.1222
						1.54697	1.41743					2.09218	2.63215					29.3021	33.6477					5.83379	3.42384
						1.24598	1.651					5.28608	6.82434					10.6034	10.0062					4.0769	2.77139
						1.35156	1.2824					3.04364	2.3042					3.70942	3.18448					6.53225	4.22523
						1.53113	1.34866					5.91553	4.38392					9.84539	11.7108					5.82725	4.01911
						2.0063	1.93303					0.841214	0.716049					5.67409	3.81785					4.4867	3.30229
						1.68922	1.44723					10.3456	10.6348					6.86809	4.75371					5.1743	4.04325
						2.19585	1.66881					12.8687	10.8489					2.99224	3.33143					6.17254	3.9252
						1.67578	1.44544					5.13401	5.97928					5.47556	4.50272					4.45782	4.5427
						1.24819	1.48827					3.95109	3.94101					13.0064	9.33964					5.19962	3.95989
						1.54018	1.71307					2.32399	2.40082					6.26704	7.45848					5.45916	4.61547
						1.80015	1.60872					7.46776	7.69448					4.59041	4.48687					6.34474	4.68944
						1.5253	1.56843					4.67699	5.6933					8.1979	4.75184					4.59389	3.53587
						1.25227	1.36043					6.35829	5.72496					12.8931	14.5856					3.04354	3.68019
						1.75039	1.62819					6.40598	6.32917					4.54141	7.38141					3.52784	3.68554
						1.18084	1.33788					6.09169	4.62764					5.9954	4.73576					5.69882	3.54467
						1.32026	1.3093					3.75626	3.59897					5.34102	4.37084					5.3725	3.84454
						1.41672	1.42943					1.91254	1.93772					15.0099	16.0929					3.70945	3.09383
						1.83428	1.5336					7.7696	6.82977					8.22343	6.77723					6.01764	4.24411
						1.57165	1.22973					3.1902	3.18555					2.90558	3.39325					10.1994	5.5925
						1.36915	1.29264					10.2783	9.71574					5.12371	6.19675					11.7807	8.74997
						1.5566	1.57207					5.28146	3.91307					5.1607	4.35078					7.79107	5.43644
						2.06952	1.61628					6.35593	5.40996					6.8102	5.19528					8.65841	5.37696
						1.5429	1.50046					6.33803	6.10933					5.3305	3.45427					11.6701	7.84646
						1.91293	1.99824					5.7411	6.60727					4.41904	3.80631					9.8304	8.10787
						2.13348	2.39047					8.82687	8.48158					13.5287	10.7861					9.89251	6.51323
						1.87865	2.0951					2.33496	1.88736					11.2627	13.685					4.99293	3.36323
						1.74095	2.1926					5.96286	5.4518					7.40987	4.56192					5.91237	3.50261
						1.25498	1.22065					12.6112	10.2658					4.82597	4.79216					6.49639	3.33668
						1.87205	2.39796					3.07981	2.83969					11.7502	10.0056					12.6852	9.79494
						2.1654	1.73457					9.82648	9.99209					7.39	8.24647					16.2677	15.7249
						1.4048	1.55082					8.38	7.77812					3.98312	5.09392					6.07624	4.98191
						1.62388	1.59079					3.03343	3.19846					20.7429	22.381					6.1723	4.4704
						1.36374	1.29968					2.61404	2.58541					10.2609	12.0938					5.90314	5.35073
						1.5029	1.68656					4.8774	5.3944					13.4754	16.7161					5.23522	4.04764
						1.73221	1.60026					3.16256	3.09857					10.9988	6.37023					3.66278	3.67058
						1.57425	1.37267					6.56327	5.29598					17.7971	17.9909					4.63846	4.2199
						1.73611	1.5471					4.5384	3.91898					8.19929	6.55555					4.69025	3.83474
						1.13492	1.21762					18.7486	14.5319					8.16817	7.35853					3.3441	3.77574
						1.24548	1.22427					7.40445	5.30423					6.00921	4.97496					5.92139	4.36848
						1.93262	1.8076					6.46114	5.98132					4.58557	4.0177					8.06615	4.19043
						1.43724	1.52422					15.5728	17.0036					11.7032	17.9945					5.5693	4.30794
						1.34708	1.62705					2.66478	2.89255					6.91291	9.04571					6.0541	3.5916
						1.95597	2.03998					5.67016	6.62616					37.6044	44.3829					8.52075	7.64788
						2.09015	1.83452					3.8106	4.89002					10.0163	9.7675					4.95311	4.29471
						1.31159	1.45551					3.17367	3.89355					11.1941	7.57081					4.80756	3.34616
						1.44717	1.10165					5.88464	7.36915					5.3002	4.70169					5.089	4.14639
						1.91923	1.84045					1.51588	1.26426					4.85284	5.10594					3.96861	4.07397
						1.36731	1.40381					5.81268	6.90434					8.92947	7.83152					4.01137	3.62254
						1.46964	1.54562					2.94322	3.33751					7.11825	6.7814					4.32487	4.34
						1.65709	1.5673					5.56007	6.11995					4.79574	5.51901					4.68987	3.94224
						2.44499	2.29947					6.81	4.95194					11.1012	5.03098					5.84272	4.98288
						1.88305	2.34013					8.08817	9.69495					5.60476	6.41213					5.25053	4.49598
						1.3022	1.54879					7.98424	10.6466					6.20815	4.66303					6.16949	4.63175
						1.7944	1.34555					11.4347	10.493					3.28467	3.53827					6.06318	5.57226
						1.68858	1.62106					2.19928	1.9084					2.87686	2.64283					4.87662	4.131
						1.70218	1.81776					4.65892	5.38256					3.31762	3.16415					6.00798	3.47749
						1.57108	1.31943					3.60353	2.62083					4.1395	3.17248					4.62186	4.30714
						1.53823	1.60287					5.28536	3.67068					5.26159	4.36465					5.48417	4.38698
						1.53392	1.30484					9.41588	8.88265					6.34783	5.44939					5.23357	4.31617
						1.63222	1.42115					7.55454	5.9828					9.33871	8.07202					6.18562	4.82321
						1.63286	1.8145					0.923361	1.06972					7.35055	4.53982					5.75927	5.5587
						1.63943	1.46459					10.1925	10.5043					5.0449	5.31258					5.40711	4.25808
						1.24334	1.32801					1.20571	1.37427					3.4493	4.69495					4.88806	4.22497
						1.83627	1.53934					6.0888	5.44828					21.9404	22.3747					3.60463	2.63071
						1.84078	1.46209					3.32243	2.87532					24.3709	30.4667					6.00043	4.64041
						1.99749	1.83389					3.46098	3.14712					19.596	22.0308					5.20383	4.70172
						2.23636	2.08813					6.68757	3.85949					9.78331	5.37623					6.25627	3.16322
						3.03272	3.52134					8.55457	10.4761					8.39254	6.4451					8.40485	4.94576
						1.63449	1.54755					7.8196	10.5596					49.5924	51.8697					4.37462	3.19762
						2.11891	1.98612					7.17515	5.88476					27.1328	31.7255					7.52171	5.42036
						1.85731	1.51608					7.7183	6.58062					9.97676	5.29037					8.55372	6.19275
						4.87561	6.31721					6.49717	6.08474					3.92403	4.07635					12.9774	10.7522
						2.4442	2.15746					6.29328	6.23613					15.2358	30.8188					15.6076	13.5602
						1.79786	1.72766					4.20548	4.98095					9.56029	10.5751					10.9388	6.9029
						2.10854	1.96101					3.61398	5.90382					68.0277	85.8164					5.14802	3.99276
						2.0892	2.27627					8.06552	6.78747					19.7314	19.2117					4.99544	3.34567
						1.60913	1.20872					3.76524	4.45613					81.8331	105.959					5.94308	3.30201
						7.36542	8.63629					10.4063	7.93829					11.3763	8.33221					5.47187	4.01436
						1.57045	1.27139					3.61644	3.55738					9.96784	10.6537					11.0484	10.1741
						1.36559	1.34263					10.4734	8.65903					9.35843	7.16987					7.22188	4.66445
						1.39302	1.08433					4.46869	7.11734					31.9745	33.0615					6.19912	4.42218
						1.2938	1.28804					4.41389	3.56229					6.94732	4.98003					7.98422	3.76874
						1.37005	1.31379					4.61731	3.29529					9.13084	7.56222					9.55686	5.27978
						1.55809	1.19501					7.1686	6.03418					5.54028	4.0828					6.70261	4.33697
						1.42956	1.47295					11.8127	8.72088					5.41029	5.67882					5.02817	4.27607
						1.36208	1.31224					1.79848	2.23626					8.38011	5.97327					8.42945	5.34429
						1.40113	1.39524					8.20539	6.53311					5.42221	3.07162					6.78865	4.76431
						1.57377	1.79094					6.00662	4.77482					12.9327	12.6735					5.93026	4.00248
						1.8853	1.47271					10.9495	10.7547					5.19942	3.84972					8.59495	8.2078
						1.7135	1.70591					5.71868	4.56493					10.0245	6.91937					6.94727	6.15445
						1.61378	1.59325					1.5973	1.75498					11.6981	9.17883					9.47512	8.51765
						2.04757	1.66174					2.40563	2.48559					5.22254	3.41377					6.07708	5.10649
						1.4251	1.59452					4.08137	3.53058					9.70581	4.92036					5.30172	4.52776
						1.37126	1.2315					2.87346	2.82406					3.56711	3.68475					4.48014	3.34097
						2.54906	2.17444					6.12555	6.45362					10.5522	8.29501					8.19579	6.57984
						1.67895	1.80885					6.23882	5.5039					4.69526	2.80796					11.766	9.00469
						1.57958	1.44888					15.3313	13.221					11.129	10.3142					4.92571	3.35631
						1.33873	1.43617					3.43842	2.07437					4.88695	4.55357					14.4244	12.115
						1.35548	1.16856					3.47153	1.99573					5.17184	3.92206					11.7854	8.37085
						2.58917	4.28479					3.61472	2.81866					27.449	17.4484					3.91408	2.85975
						1.79164	1.64274					7.31294	8.41942					3.65713	3.30146					4.60956	3.58262
						2.02423	1.80974					6.42458	7.44676					27.4955	34.0057					4.61769	4.01918
						1.37824	1.56198					1.77112	2.12096					3.03618	2.59928					5.48102	3.75283
						1.37279	1.20966					5.89418	5.90379					4.58927	5.47182					3.66894	2.81659
						1.58452	1.55603					4.04798	4.36411					2.7506	3.60434					6.20258	4.68357
						1.21926	1.45301					6.69463	6.13404					3.55004	3.35508					4.84961	3.30162
						1.18867	1.37628					6.15466	6.08841					4.02291	4.34676					5.73601	4.19437
						2.05945	1.69184					3.18626	2.39131					5.96838	3.7086					7.04105	4.58899
						1.81887	1.60901					4.32099	3.66188					37.0099	74.1307					4.50713	4.62838
						1.5445	1.33304					16.2743	14.7807					33.9373	35.5547					6.36255	3.98873
						1.22491	1.33969					1.496	1.36807					6.95045	5.26173					8.83319	6.71844
						1.27468	1.39995					6.57777	5.17685					14.3114	8.49891					4.98057	3.82803
						1.64742	1.60355					10.862	8.6235					8.77485	7.72261					7.46734	5.43029
						1.21825	1.43988					5.19299	6.10289					3.31774	4.45746					6.4263	3.68914
						1.5771	1.71977					5.54289	5.49561					6.86373	5.34202					3.11666	3.51775
						1.60406	2.00963					3.85244	3.37561					5.6596	3.5808					4.37788	3.51538
						1.26468	1.29608					4.26958	4.62462					3.33595	3.13135					7.28868	3.99233
						1.38893	1.43141					3.78926	3.84496					7.20274	7.84539					5.94444	3.26585
						1.38818	1.49633					6.2064	8.08045					6.33948	9.25789					3.51752	4.93399
						1.60596	1.67583					4.63454	4.76903					14.9373	11.5326					6.20847	4.96272
						1.57852	1.25122					5.00537	4.92095					2.59901	2.46834					6.88968	4.87623
						1.73198	1.45598					3.39219	2.94331					8.65387	8.28998					5.73753	4.15073
						1.32816	1.17391					4.47634	4.56706					2.76955	2.63347					5.90426	4.14851
						1.11417	1.4798					7.529	6.16353					7.89836	8.67192					10.7531	7.10001
						1.34842	1.24811					3.12094	2.76774					6.7284	6.8756					10.3157	9.80347
						1.43525	1.37064					12.8412	15.8653					6.40664	6.89534					7.18779	5.22868
						1.64237	1.45064					8.67915	7.06561					10.9449	11.5786					11.2161	8.85764
						1.64809	1.83701					6.04635	4.13674					7.78339	8.18123					11.3506	7.98935
						1.33668	1.41594					13.9911	11.2773					6.53798	5.83715					5.53719	3.64899
						1.27962	1.16458					11.1941	6.83132					6.63606	6.0216					9.0225	8.31414
						1.43716	1.26326					2.31327	1.63745					4.58689	3.79939					10.762	8.43547
						1.38375	1.36691					4.08645	4.32863					8.98214	9.0248					5.79935	4.60218
						1.55828	1.62568					3.92494	3.50326					9.21683	9.5237					6.36461	4.54584
						1.66027	2.08122					13.1271	12.5122					4.90193	6.73815					4.57796	4.15241
						1.15023	1.16233					5.10045	4.28091					11.833	18.5515					6.43791	3.71063
						1.62689	1.5633					10.043	7.90191					30.1272	46.1988					6.58949	4.27308
						1.51281	1.54427					4.59013	3.80332					7.25536	6.61476					7.32218	3.91475
						1.72444	1.65749					3.49103	3.79264					3.51594	3.11678					5.87038	3.60366
						1.40649	1.31048					11.6372	12.1513					5.48728	4.90028					5.59777	5.29303
						1.63275	1.36639					1.10245	0.94306					9.88998	5.69125					3.49195	3.065
						2.60811	1.78759					8.04369	5.94613					5.70792	5.64116					9.71137	6.91269
						1.48727	1.84639					3.40864	3.49902					7.2014	5.28766					5.0578	3.57875
						1.87593	1.8998					1.62106	1.71286					5.01333	4.56517					5.33731	3.26141
						1.38236	1.60694					8.59323	10.4648					4.58644	4.36139					7.18193	5.02771
						1.34552	1.35068					1.72256	1.52557					2.68518	3.19671					4.71752	4.00445
						1.29339	1.20891					5.12724	4.26084					2.22951	2.665					5.28637	4.10343
						1.35084	1.57991					15.8351	14.0945					5.49118	4.32281					9.33152	7.33017
						1.76912	1.35023					5.22117	5.55198					5.23967	3.41922					6.38132	4.06073
						1.36458	1.37011					9.22131	7.06706					7.29126	5.06307					4.40096	4.81838
						1.2645	1.18751					3.80979	3.36619					5.50002	3.35934					5.01027	4.22954
						1.72695	1.38335					4.76992	3.66818					7.75474	10.955					4.24199	3.46335
						1.55173	1.35083					8.46044	6.48084					2.8541	6.24961					6.33619	4.66554
						3.00297	3.97024					3.15426	3.1045					40.5677	38.9586					4.82831	3.96541
						4.1853	2.55034					2.82434	2.86786					3.12293	2.43043					5.47011	3.53172
						1.35139	1.59232					11.183	12.0027					10.3672	14.611					6.45917	3.81242
						2.06462	2.0657					4.69909	2.32583					2.8647	2.88904					3.86911	4.69798
						1.82921	1.46465					5.07885	3.55306					5.6233	7.09995					6.69866	3.62713
						1.97073	1.58177					5.42353	5.5567					5.41012	7.9892					8.42317	6.17192
						1.5886	1.58721					6.89428	7.06029					11.5432	7.94182					5.86072	4.22007
						1.65283	1.37138					9.30309	7.47175					6.48273	7.68674					5.23096	2.82615
						1.17782	1.29301					3.43018	2.71254					3.58835	3.71241					7.84875	5.48952
						2.15834	2.51785					3.76318	3.05739					3.31426	3.42542					14.5312	11.8845
						2.15273	2.69613					8.77004	7.8767					13.3739	15.9788					10.3996	7.15476
						1.42413	1.15113					1.06551	0.76004					4.25694	4.84971					6.38519	3.82131
						1.56211	1.43729					13.6738	10.5966					3.84843	4.19911					5.75762	3.36773
						1.53695	1.64003					7.06731	4.11164					5.18997	6.03591					6.31253	4.72384
						1.18394	1.31258					9.02427	6.60072					5.40502	5.73723					6.57408	4.03271
						1.20336	1.12881					10.4319	7.37819					3.19098	2.80613					4.91888	3.08832
						1.78233	1.61365					3.3953	2.43482					30.7072	54.4615					4.32015	4.49193
						1.66404	1.49624					3.05551	2.67458					66.3903	64.0354					6.28891	4.35751
						1.33922	1.35376					9.50346	8.60879					17.0065	18.6916					7.34927	4.90984
						1.68173	1.65057					3.76937	3.4385					6.94521	5.84171					5.28231	3.93101
						1.51094	1.34769					13.5456	11.3204					9.04057	5.78666					5.56266	3.09797
						1.55592	1.48777					2.07867	2.15748					4.12385	3.22864					5.86234	4.06929
						1.34871	1.3666					8.03883	7.31689					7.78184	5.51655					12.0927	5.03029
						1.36916	1.33579					4.3679	3.57143					6.48581	3.86357					6.4029	3.87096
						1.14374	1.25335					3.28258	2.04034					7.00919	4.11571					8.2154	6.28682
						1.48002	1.34859					4.34247	3.27115					7.1262	4.92276					16.829	17.2384
						1.06377	1.15548					8.01029	8.81753					9.90381	7.07941					8.75902	6.48152
						1.38896	1.15998					6.44051	6.12647					13.4167	10.1424					5.17681	3.41262
						1.7255	1.29461					16.4967	13.022					5.94495	3.71637					5.74919	4.3936
						1.30324	1.55757					5.28075	4.47175					5.23043	4.37402					4.50843	3.24884
						1.49343	1.43741					4.34021	3.34858					4.48847	3.9581					8.8032	3.10907
						1.52959	1.28805					7.53613	7.83049					9.1196	7.63978					7.06115	3.42016
						1.37476	1.40357					10.36	9.85803					5.93579	4.72403					6.7005	3.3455
						1.22809	1.25657					11.9959	11.0966					6.07895	10.8008					7.77243	3.92379
						1.30008	1.45709					7.95666	5.07952					5.21254	7.53667					6.44407	3.61037
						2.46824	4.8718					7.0181	5.87274					53.7733	59.9737					9.0301	5.63634
						5.75319	6.58358					0.820496	0.709821					110.28	100.626					5.33627	3.24816
						1.78114	1.37947					16.5112	13.5274					8.75179	6.61218					7.3713	5.16295
						2.10169	1.98139					15.0582	15.8401					13.4304	16.5708					6.47344	3.53308
						1.51837	1.65972					9.83535	8.40254					8.45504	9.84784					5.21121	3.71769
						2.71998	2.04921					7.13751	7.05121					3.99873	3.85811					6.27808	4.38046
						1.30236	1.36389					6.20049	6.10209					22.0628	28.983					3.89571	3.94483
						2.8526	2.81042					4.79535	6.22131					4.97507	5.70578					4.38347	3.21015
						1.29854	1.2542					7.13777	6.63734					5.09659	5.02402					3.9988	3.86804
						1.27737	1.41623					4.2153	3.76885					6.65243	5.60888					5.87382	3.09529
						1.61134	1.66504					5.39954	4.88376					5.92061	5.45859					7.95716	5.52106
						1.33619	1.28777					7.09386	5.83034					10.2265	4.99473					11.874	10.0736
						1.18653	1.137					3.41944	3.71254					5.25083	3.53673					2.8177	3.37282
						1.25681	1.18206					10.9736	9.71018					6.21325	5.79606					5.56646	4.91182
						1.37644	1.25328					9.15324	7.66836					4.13779	3.92932					5.02636	4.41414
						2.34672	2.7908					2.97979	2.33931					4.20725	4.4333					5.31504	4.05703
						1.30128	1.39334					4.10229	3.89684					3.49939	6.46603					6.62628	6.38132
						1.55356	1.08438					6.44516	7.48725					4.93939	9.53922					4.50535	3.21593
						1.40822	1.78026					4.74021	4.94157					4.63495	3.79345					5.56348	3.5133
						1.53308	1.64832					9.44669	9.45295					5.86787	5.19921					6.50792	3.99543
						1.30394	1.23136					5.23749	5.18537					5.17747	11.8442					8.5338	5.82217
						1.99352	1.76642					5.1758	5.26325					4.80674	4.81433					7.09591	5.46728
						3.38192	3.81103					7.96502	7.9394					7.47567	9.05373					4.9271	3.48975
						1.35603	1.40431					2.62976	1.98941					4.62678	5.53843					5.64898	4.32435
						1.2197	1.2432					5.861	5.91854					3.90441	3.35104					3.90045	4.17455
						1.32058	1.50769					4.98699	5.15652					3.15086	2.84748					8.52084	4.5312
						1.55245	1.43762					5.24229	6.40907					5.16859	11.4827					9.31945	6.03506
						1.19548	1.29462					1.19919	1.27332					30.8606	48.2954					7.28649	3.70848
						1.66776	1.65177					8.03315	9.22815					5.24931	7.91339					6.80596	3.33088
						1.30907	1.45928					5.02994	5.53863					3.712	4.21842					6.4125	4.12168
						1.27077	1.2145					13.3507	12.5008					7.93897	5.53289					8.20246	4.68018
						1.16663	1.3454					6.02385	5.39178					7.73637	5.60315					7.00279	4.14749
						1.35462	1.18576					1.79857	1.57373					29.9295	40.9773					3.81631	3.35634
						1.74772	1.74302					3.62412	4.83436					51.6618	62.785					3.92195	3.29497
						1.78188	1.53403					7.05725	8.17394					28.3732	34.5807					7.09745	4.37124
						1.48129	1.34219					1.97385	1.90155					8.11899	6.75704					5.38022	3.77202
						1.5787	1.34228					8.72948	6.517					68.7581	91.5327					5.34648	3.7209
						1.3864	1.47077					5.48327	5.78761					12.6794	7.42849					7.48072	4.59843
						1.35613	1.27348					4.10351	3.57694					4.37264	5.34188					7.00565	4.24558
						1.38557	1.24356					6.91648	4.98592					78.5848	65.3987					4.41813	8.64667
						3.16185	3.45055					4.62605	3.9601					95.1406	82.5207					4.5728	4.44223
						1.42771	1.3869					7.84001	7.00611					14.1097	13.9666					5.76087	3.50125
						1.70202	1.51426					4.27198	5.41697					2.93538	2.52461					4.75251	4.00304
						1.74608	1.29076					5.74295	6.64605					4.30586	2.17858					8.39201	7.67648
						1.67224	1.28764					19.8098	16.2901											17.7425	14.8685
						1.47099	1.37904					4.47123	4.82617											15.8164	12.9301
						1.49356	1.69362					6.32162	5.25604											9.67261	8.13143
						1.75255	1.58395					6.87709	6.83542											10.3507	9.50649
						1.3884	1.51243					9.93642	9.2276											14.6344	12.6956
						1.34094	1.31021					3.6681	3.37876											14.8117	12.4307
						1.7746	1.52885					3.24992	2.36487											16.1786	14.7583
						1.43541	1.57463					8.93344	8.04827											17.5112	15.3055
						2.60363	1.9446					7.0057	4.89332											21.3323	14.2873
						1.51338	1.62119					6.65431	6.54273											14.3324	14.1499
						1.24401	1.23583					14.5845	15.4459											13.9843	12.0583
						1.37886	1.58306					5.0085	4.42219											8.08071	5.95112
						1.42368	1.31869					5.6515	5.91867											6.91861	3.97547
						1.23922	1.54226					3.85815	3.38165											5.27566	3.11404
						1.36255	1.28949					4.26865	3.54222											5.28463	3.6908
						1.61638	1.66555					3.02939	2.80179											7.32114	4.69284
						1.43913	1.43499					2.124	2.23159											7.31124	7.11029
						1.32724	1.40135					5.41568	5.43536											6.94315	6.17023
						1.33487	1.40261					10.234	10.4031											4.85414	3.6134
						2.23546	2.91938					1.02232	1.04473											5.9902	4.60807
						1.11541	1.21971					12.3748	11.869											8.58829	3.9015
						2.18768	2.72777					4.03615	3.1415											12.1564	6.20366
						1.28767	1.20403					10.2749	9.61579											16.8596	7.45458
						1.66242	1.93051					2.83349	2.80183											11.7159	4.89196
						1.65014	1.72904					5.66296	4.82056											10.3861	4.67003
						1.21694	1.04824					2.96529	2.66378											9.29357	4.28515
						1.15449	1.0735					6.68911	6.67785											7.49361	3.37184
						1.68365	1.4361					8.22235	6.27471											5.34028	3.56793
						1.21887	1.19471					12.2455	10.4619											8.73648	6.5989
						1.2957	1.41546					4.03073	3.43691											13.9665	14.1437
						2.35329	2.87895					9.31658	8.39049											10.8987	7.82259
						1.37288	1.42575					5.68708	5.6711											5.54007	3.28458
						1.87892	1.5357					11.4191	9.05526											8.10406	4.19322
						1.77394	1.46373					6.04475	5.46468											10.9543	12.2627
						1.87672	1.73709					4.83611	3.73866											6.20866	4.02284
						1.4911	1.41052					7.70528	6.01933											7.88193	6.63904
						1.36432	1.30449					5.5045	3.72064											10.4712	7.45996
						1.55818	1.51515					1.39267	1.42941											7.0056	3.68438
						1.76255	1.80693					3.45097	3.66136											6.04513	3.53475
						1.4769	1.50561					2.08287	1.71802											7.86233	5.50785
						2.1568	1.89471					5.86648	7.6012											5.55046	4.95369
						1.68182	1.8206					6.10634	5.26499											5.95289	3.89021
						1.5061	1.53488					4.71027	3.0612											7.48584	5.9875
						1.48737	2.04557					1.65867	1.45006											4.65172	3.9631
						1.32494	1.4741					6.33508	4.71262											5.61249	3.54066
						1.43941	1.59132					4.88847	3.67042											12.3457	12.0397
						3.51546	5.02711					6.91883	5.14043											7.88839	5.71844
						1.88209	1.70994					8.26816	6.96161											5.84177	3.93633
						1.23072	1.23966					9.20793	8.96668											4.55098	4.32917
						1.4033	1.16454					5.67388	4.16822											7.08671	4.11712
						2.98366	2.81245					9.32696	6.77305											5.89555	3.72999
						2.58614	2.95331					5.71635	5.21688											7.30662	4.81496
						2.68904	2.31217					3.37283	3.2428											5.7144	3.79249
						1.82178	1.89199					12.027	11.0503											4.86127	4.22999
						1.17614	1.11755					8.88123	6.75276											8.20029	4.70618
						1.50306	1.37205					6.07842	4.84804											6.50905	4.55534
						1.35481	1.64836					2.78687	2.63794											5.29152	4.30159
						1.68936	1.47985					9.71006	9.75299											4.4689	3.68121
						2.01476	2.69954					4.9922	4.38566											5.7748	3.94372
						1.49255	1.51546					8.23147	6.39451											8.03288	4.69859
						1.68683	1.93438					2.50903	1.88006											7.4182	4.24652
						1.36776	1.35418					1.78235	1.41394											5.83967	3.40095
						1.21702	1.20772					4.13702	3.01705											7.29633	4.04163
						2.45443	2.216					3.3697	2.62246											7.79629	5.27462
[truncated: 3,395 more rows]
