# Supplementary material for: RYBP regulates selective genomic binding of TrxG and PcG components in embryonic stem cell fate control
Source: EMBO J. 2026 Apr 28;45(11):3808–32. doi: 10.1038/s44318-026-00788-y (PMC13226663; doi:10.1038/s44318-026-00788-y)
Supplement: Supplementary file 7 — Source data Fig. 5 [file 44318_2026_788_MOESM7_ESM.zip]

Archive with 13 entries (10 files):
- Figure 5/
- Figure 5/Figure 5B,5D,5F,5G,5I.xlsx
- Figure 5/Figure 5E/
- Figure 5/Figure 5E/Relative number.xlsx
- Figure 5/Figure 5E/Rybp++.tif
- Figure 5/Figure 5E/Rybp--.tif
- Figure 5/Figure 5H/
- Figure 5/Figure 5H/RYBPKO-D2.tif
- Figure 5/Figure 5H/RYBPKO-D3.tif
- Figure 5/Figure 5H/RYBPKO-D4.tif
- Figure 5/Figure 5H/WT-D2.tif
- Figure 5/Figure 5H/WT-D3.tif
- Figure 5/Figure 5H/WT-D4.tif
