# Supplementary material for: RYBP regulates selective genomic binding of TrxG and PcG components in embryonic stem cell fate control
Source: EMBO J. 2026 Apr 28;45(11):3808–32. doi: 10.1038/s44318-026-00788-y (PMC13226663; doi:10.1038/s44318-026-00788-y)
Supplement: Supplementary file 7 — Source data Fig. 5 [file 44318_2026_788_MOESM7_ESM.zip › Figure 5/Figure 5B,5D,5F,5G,5I.xlsx]

## Sheet: Sheet1
Figure 5B			Figure 5D			Figure 5F			Figure 5G				Figure 5I
Term	P-Value（-LOG10）		Relative RPKM.Pold1			Term	P-Value（-LOG10）		Relative RPKM.Bmp1					Mesendoderm_WT			Mesendoderm_RYBP KO
endocytosis	6.57675		Rybp+/+	Rybp-/-		neurogenesis	1.74473		Rybp+/+	Rybp-/-			Mixl1	0.175619	1.72969	1.09469	9.42952	13.0609	8.85925
canonical glycolysis	7.04672		0.967207	0.708482		liver development	1.79588		0.999725	2.16508			Gsc	1.00912	0.974744	1.01614	15.5599	18.1231	16.2207
TORC1 signaling	7.18376		1.03279	0.69038		hair follicle development	3		1.00028	1.87485			Sox17	0.866346	1.08901	1.04465	26.3491	25.1011	14.7197
DNA replication	8.30103					heart morphogenesis	3.14874						Lhx1	1.06322	0.985168	0.95161	20.0441	18.5727	16.855
protein transport	10.4306					vasculogenesis	3.14874						Cxcr4	1.00848	1.04404	0.947486	34.7476	35.2327	40.7532
transcription regulation	10.8827					neural tube development	3.14874
cell division	12.7077					kidney development	3.16115
protein ubiquitination	13.4168					blood vessel development	3.69897
chromatin remodeling	16.7905					skeletal system development	4.92082
DNA repair	17.317					cartilage development	5.61979
DNA damage response	20.9355					angiogenesis	5.88606
chromatin organization	26.6003					nervous system development	6.79588
