# Supplementary material for: RYBP regulates selective genomic binding of TrxG and PcG components in embryonic stem cell fate control
Source: EMBO J. 2026 Apr 28;45(11):3808–32. doi: 10.1038/s44318-026-00788-y (PMC13226663; doi:10.1038/s44318-026-00788-y)
Supplement: Supplementary file 7 — Source data Fig. 5 [file 44318_2026_788_MOESM7_ESM.zip › Figure 5/Figure 5E/Relative number.xlsx]

## Sheet: Sheet1
Figure 5E, right
Rybp+/+	Rybp-/-
1.7293	2.8087
0.847697	2.37355
1.25459	2.62916
1.32919	2.34718
0.158237	2.74277
1.43996	2.69002
1.11896
0.97909
0.745973
1.09183
