# Supplementary material for: RYBP regulates selective genomic binding of TrxG and PcG components in embryonic stem cell fate control
Source: EMBO J. 2026 Apr 28;45(11):3808–32. doi: 10.1038/s44318-026-00788-y (PMC13226663; doi:10.1038/s44318-026-00788-y)
Supplement: Supplementary file 8 — Source data Fig. 6 [file 44318_2026_788_MOESM8_ESM.zip]

Archive with 10 entries (7 files):
- Figure 6/
- Figure 6/Figure 6C,6F,6H,6J,6K,6M,6N.xlsx
- Figure 6/Figure 6E/
- Figure 6/Figure 6E/Rybp++.bright.tif
- Figure 6/Figure 6E/Rybp++.GFP.tif
- Figure 6/Figure 6E/Rybp--.bright.tif
- Figure 6/Figure 6E/Rybp--.GFP.tif
- Figure 6/Figure 6L/
- Figure 6/Figure 6L/shBrca1.tif
- Figure 6/Figure 6L/shEV.tif
