# Supplementary material for: RYBP regulates selective genomic binding of TrxG and PcG components in embryonic stem cell fate control
Source: EMBO J. 2026 Apr 28;45(11):3808–32. doi: 10.1038/s44318-026-00788-y (PMC13226663; doi:10.1038/s44318-026-00788-y)
Supplement: Supplementary file 8 — Source data Fig. 6 [file 44318_2026_788_MOESM8_ESM.zip › Figure 6/Figure 6C,6F,6H,6J,6K,6M,6N.xlsx]

## Sheet: Sheet1
Figure 6C			Figure 6F			Figure 6H						Figure 6J						Figure 6K			Figure 6M			Figure 6N
Rybp+/+	Rybp-/-		Rybp+/+	Rybp-/-		DMSO	AV-153	Y27632										shEV	shBRCA1		MGR8_shEV	MGR8_shBRCA1		shEV	shBRCA1
0.941949	6.47552		0.9	34		0.998947	0.866004	0.405383										1.17923	2.01137		1.31	2.87		1.17093	28.9934
1.05805	6.45936		0.966667	34.8333		1.02937	0.824342	0.372147										1.9283	2.13596		1.35	2.8		0.977826	34.0044
			1.13333	35		0.958221	0.824342	0.394149										1.35278	4.48948		1.12	2.81		0.851247	33.0746
						1.01346	0.84213	0.377297										0.177997	2.56824
																		0.355994	1.47738
																		1.53077	3.34634
																		1.70368	0.919651
																		1.65283	2.45805
																		0.489492
																		0.56959
																		0.059332
