# Supplementary material for: RYBP regulates selective genomic binding of TrxG and PcG components in embryonic stem cell fate control
Source: EMBO J. 2026 Apr 28;45(11):3808–32. doi: 10.1038/s44318-026-00788-y (PMC13226663; doi:10.1038/s44318-026-00788-y)
Supplement: Supplementary file 9 — Figure EV1 Source Data [file 44318_2026_788_MOESM9_ESM.zip]

Archive with 20 entries (17 files):
- Figure EV1/
- __MACOSX/._Figure EV1
- Figure EV1/~$Figure EV1B-1C.pptx
- __MACOSX/Figure EV1/._~$Figure EV1B-1C.pptx
- Figure EV1/Figure EV1B-1C.pptx
- __MACOSX/Figure EV1/._Figure EV1B-1C.pptx
- Figure EV1/Figure EV1D/
- __MACOSX/Figure EV1/._Figure EV1D
- Figure EV1/Figure EV1E/
- __MACOSX/Figure EV1/._Figure EV1E
- Figure EV1/Figure EV1D/RYBP-EGFP.bleach 0s.tif
- __MACOSX/Figure EV1/Figure EV1D/._RYBP-EGFP.bleach 0s.tif
- Figure EV1/Figure EV1D/RYBP-EGFP.bleach 20s.tif
- __MACOSX/Figure EV1/Figure EV1D/._RYBP-EGFP.bleach 20s.tif
- Figure EV1/Figure EV1D/RYBP-EGFP.pre-bleach.tif
- __MACOSX/Figure EV1/Figure EV1D/._RYBP-EGFP.pre-bleach.tif
- Figure EV1/Figure EV1E/merge.RBBP5.tif
- __MACOSX/Figure EV1/Figure EV1E/._merge.RBBP5.tif
- Figure EV1/Figure EV1E/merge.Ash2l.tif
- __MACOSX/Figure EV1/Figure EV1E/._merge.Ash2l.tif
