# Supplementary material for: RYBP regulates selective genomic binding of TrxG and PcG components in embryonic stem cell fate control
Source: EMBO J. 2026 Apr 28;45(11):3808–32. doi: 10.1038/s44318-026-00788-y (PMC13226663; doi:10.1038/s44318-026-00788-y)
Supplement: Supplementary file 10 — Figure EV2 Source Data [file 44318_2026_788_MOESM10_ESM.zip]

Archive with 6 entries (5 files):
- Figure EV2/
- __MACOSX/._Figure EV2
- Figure EV2/Figure EV2E.xlsx
- __MACOSX/Figure EV2/._Figure EV2E.xlsx
- Figure EV2/Figure EV2A,2B.pptx
- __MACOSX/Figure EV2/._Figure EV2A,2B.pptx
