# Supplementary material for: RYBP regulates selective genomic binding of TrxG and PcG components in embryonic stem cell fate control
Source: EMBO J. 2026 Apr 28;45(11):3808–32. doi: 10.1038/s44318-026-00788-y (PMC13226663; doi:10.1038/s44318-026-00788-y)
Supplement: Supplementary file 10 — Figure EV2 Source Data [file 44318_2026_788_MOESM10_ESM.zip › Figure EV2/Figure EV2E.xlsx]

## Sheet: Sheet1
	Figure EV2E
		IGF2			Actn3
		shEV	shRybp		shEV	shRybp
Relative RPKM		0.957487	8.90852		0.991264	0.281228
		1.04251	8.14607		1.00874	0.323529
