# Supplementary material for: RYBP regulates selective genomic binding of TrxG and PcG components in embryonic stem cell fate control
Source: EMBO J. 2026 Apr 28;45(11):3808–32. doi: 10.1038/s44318-026-00788-y (PMC13226663; doi:10.1038/s44318-026-00788-y)
Supplement: Supplementary file 11 — Figure EV3 Source Data [file 44318_2026_788_MOESM11_ESM.zip]

Archive with 14 entries (12 files):
- Figure EV3/
- __MACOSX/._Figure EV3
- Figure EV3/Figure EV3B/
- __MACOSX/Figure EV3/._Figure EV3B
- Figure EV3/Figure EV3A,3D-3F,3H-3I.xlsx
- __MACOSX/Figure EV3/._Figure EV3A,3D-3F,3H-3I.xlsx
- Figure EV3/Figure EV3B/DOX-.EGFP.tif
- __MACOSX/Figure EV3/Figure EV3B/._DOX-.EGFP.tif
- Figure EV3/Figure EV3B/DOX+.EGFP.tif
- __MACOSX/Figure EV3/Figure EV3B/._DOX+.EGFP.tif
- Figure EV3/Figure EV3B/DOX-.bright.tif
- __MACOSX/Figure EV3/Figure EV3B/._DOX-.bright.tif
- Figure EV3/Figure EV3B/DOX+.bright.tif
- __MACOSX/Figure EV3/Figure EV3B/._DOX+.bright.tif
