# Supplementary material for: RYBP regulates selective genomic binding of TrxG and PcG components in embryonic stem cell fate control
Source: EMBO J. 2026 Apr 28;45(11):3808–32. doi: 10.1038/s44318-026-00788-y (PMC13226663; doi:10.1038/s44318-026-00788-y)
Supplement: Supplementary file 11 — Figure EV3 Source Data [file 44318_2026_788_MOESM11_ESM.zip › Figure EV3/Figure EV3A,3D-3F,3H-3I.xlsx]

## Sheet: Sheet1
	Figure EV3A				Figure EV3C											Figure EV3D							Figure EV3E
	Atad2b	Fam110c
	1.01881	0.102767
	0.981185	0.128213
					Figure EV3G									Figure EV3H									Figure EV3I
